# Supplementary material for: The predictive value of centre tumour CD8+ T cells in patients with hepatocellular carcinoma: comparison with Immunoscore
Source: Oncotarget. 2015 Sep 22;6(34):35602–15. doi: 10.18632/oncotarget.5801 (PMC4742128; doi:10.18632/oncotarget.5801)
Supplement: Supplementary file 2 [file oncotarget-06-35602-s002.xlsx]

## Sheet: Cohort 1
Pts	Sex	Age	Operation Date	Follow-up	OS(days）	Survival	Tumor Volume(cm3)	Pathology Grading	Metastasis	Cirrhosis	T	N	M	AJCC-TNM
D19A1253	M	53	2009-6-30	2011-9-16	27	N	2448	Ⅱ-Ⅲ	——	N				——
D19A1251	M	45	2009-5-21	2012-2-21	33	N	442.4	Ⅱ-Ⅲ	——	N				——
D19A1241	W	66	2008-8-1	2011-1-18	29	N	64	Ⅱ	——	N				——
D19A0695	M	47	2009-11-26	2013.9	46	Y	49	Ⅱ	N	N	T2	N0	M0	2
D19A0692	M	54	2009-11-17	2010/11/24	12	N	245	Ⅱ	N	N	T2	N0	M0	2
D19A0690	M	65	2009-11-12	41192	35	N	175	Ⅱ	N	N	T3	N0	M0	3
D19A0689	M	38	2009-11-11	2011-3-31	16	N		Ⅱ	N	N	T3	N0	M0	3
D19A0688	W	70	2009-11-11	2013.9	46	Y	13.5	Ⅱ-Ⅲ	N	N	T3	N0	M0	3
D19A0687	M	59	2009-11-6	2010/9/18	10	N	96	Ⅲ	N	N	T3	N0	M0	3
D19A0686	M	57	2009-11-6	2011-6-6	19	N	55	Ⅱ		N	T4	Nx	Mx	3-4
D19A0685	M	62	2009-11-4	2012/5/24	30	N	55.125	Ⅰ	N	N	T2	N0	M0	2
D19A0628	M	56	2009-10-29	2010-3-15	5	N	40	Ⅱ	N	N	T2	N0	M0	2
D19A0623	M	73	2009-10-10	2013.9	47	Y	27	Ⅱ	N	N	T1	N0	M0	1
D19A0601	M	58	2009-9-28	2009/11/21	2	N	600	Ⅲ	Y	Y	T3	N0	M1	4B
D19A0582	M	63	2009-8-26	2013.9	49	Y	168.75	Ⅰ-Ⅱ	N	N	T2	N0	M0	2
D19A0569	M	26	2009-8-3	2011/9/24	25	N	200	Ⅱ-Ⅲ	N	N	T2	N0	M0	2
D19A0568	M	63	2009-7-31	2013.9	50	Y	209	Ⅱ	N	N	T3	N0	M0	3
D19A0567	M	40	2009-7-28	2009-12-3	5	N	1584	Ⅱ	N	Y	T3	N0	M0	3
D19A0566	M	25	2009-7-28	2010/11/12	16	N	375	Ⅱ-Ⅲ	N	Y	T3	N0	M0	3
D19A0564	W	44	2009-7-24	2010/5/3	10	N	2860	Ⅱ	N	Y	T3	N0	M0	3
D19A0562	M	59	2009-7-22	2013.9	50	Y	1560	Ⅱ-Ⅲ	N	N	T3	N0	M0	3
D19A0561	M	40	2009-7-20	2013.9	50	Y	380	Ⅱ-Ⅲ	N	Y	T3	N0	M0	3
D19A0553	M	55	2009-6-26	2013.9	51	Y	56	Ⅲ	N	Y	T2	N0	M0	2
D19A0523	M	49	2009-6-2	2013.9	51	Y	36.75	Ⅱ	N	N	T2	N0	M0	2
D19A0508	M	63	2009-5-5	2011/9/14	28	N	688.5	Ⅱ	N	N	T3	N0	M0	3
D19A0494	M	50	2009-3-27	2013.9	54	Y	28	Ⅱ	N	N	T2	N0	M0	2
D19A0492	M	34	2009-3-25	2013.9	54	Y	360	Ⅱ	N	N	T3	N0	M0	3
D19A0490	M	54	2009-3-20	2009-9-30	6	N	15	Ⅱ	N	N	T3	N0	M0	3
D19A0487	M	65	2009-3-16	2009-7-19	4	N	520	Ⅱ	N	N	T3	N0	M0	3
D19A0475	W	54	2009-3-11	2010-7-5	16	N	18	Ⅱ	N	N	T2	N0	M0	2
D19A0472	M	51	2009-3-10	2009/8/26	5	N	26.25	Ⅱ	N	Y	T2	N0	M0	2
D19A0471	M	54	2009-3-9	2013.9	54	Y	12.75	Ⅱ	N	N	T2	N0	M0	2
D19A0469	M	55	2009-2-27	2013.9	55	Y	210	Ⅱ	N	Y	T2	N0	M0	2
D19A0466	M	50	2009-2-27	2013.9	55	Y	1210	Ⅱ	N	Y	T3	N0	M0	3
D19A0464	M	52	2009-2-10	2013.9	55	Y	135	Ⅲ	N	N	T3	N0	M0	3
D19A0463	M	57	2009-2-9	2011-10-13	32	N	756	Ⅲ	N	N	T3	N0	M0	3
D19A0456	M	67	2009-1-23	2011/11/10	34	N	15.625	Ⅱ-Ⅲ	N	Y	T1	N0	M0	1
D19A0454	M	52	2009-1-21	2011-7-26	30	N	1400	Ⅱ	N	N	T3	N0	M0	3
D19A0452	M	53	2009-1-16	2010/4/22	15	N	80	Ⅱ-Ⅲ	N	Y	T2	N0	M0	2
D19A0447	M	37	2009-1-8	2009-7-19	6	N	336	Ⅱ	N	N	T3	N0	M0	3
D19A0437	M	38	2008-12-30	40009	7	N	2520	Ⅱ	N	N	T3	N0	M0	3
D19A0436	M	51	2008-12-30	2010-5-7	17	N	490	Ⅱ	N	Y	T3	N0	M0	3
D19A0435	M	70	2008-12-29	2013.9	57	Y	8	Ⅱ	N	N	T1	N0	M0	1
D19A0434	M	39	2008-12-23	2010/5/9	17	N	560	Ⅱ	N	Y	T3	N0	M0	3
D19A0432	W	65	2008-12-18	2013.9	57	Y	112	Ⅱ	N	Y	T2	N0	M0	2
D19A0430	M	70	2008-12-22	2013.9	57	Y	128	Ⅱ	N	Y	T2	N0	M0	2
D19A0429	M	42	2008-12-22	2013-9-7	57	N	36	Ⅱ	N	Y	T2	N0	M0	2
D19A0427	M	48	2008-12-8	2013.9	57	Y	27	Ⅱ	N	Y	T2	N0	M0	2
D19A0415	M	61	2008-11-17	2012-6-6	43	N	6	Ⅱ	N	Y	T1	N0	M0	1
D19A0414	M	48	2008.12	2013.9	57	Y	165	Ⅰ	N	N	T2	N0	M0	2
D19A0413	M	54	2008.12	2013.9	57	Y	26.25	Ⅱ	N	Y	T2	N0	M0	2
D19A0407	W	51	2008.11	2010-9-25	22	N	93.285	Ⅱ	N	Y	T3	N0	M0	3
D19A0403	M	42	2008.11	2009-2-9	3	N	4.5	Ⅱ	N	Y	T1	N0	M0	1
D19A0388	M	68	2008.8	2008-9-4	1	N	972	Ⅲ	N	Y	T3	N0	M0	3
D19A0385	M	49	2008.8	2009-1-14	5	N	223	Ⅲ	N	Y	T3	N0	M0	3
D19A0380	M	61	2008.7	2013.9	62	Y	2.25	Ⅱ	N	Y	T1	N0	M0	1
D19A0363	W	72	2008.6	2008-10-10	4	N	330	Ⅱ-Ⅲ	N	N	T3	N0	M0	3
D19A0343	M	56	2008.4?	2009-6-8	14	N	64	Ⅰ	N	Y	T2	N0	M0	2
D19A0340	M	57	2008.4	2009-3-12	11	N	3420	Ⅱ-Ⅲ	N	Y	T4	N0	M0	3
D19A0338	M	54	2008.3	2009-8-11	17	N	81	Ⅱ	N	N	T2	N0	M0	2
D19A0336	M	56	2008.3	2008-9-3	6	N	715	Ⅲ	N	N	T3	N0	M0	3
D19A0335	M	48	2008.3	2008-11-13	8	N	175	Ⅱ	N	N	T3	N0	M0	3
D19A0332	M	53	2008.3	2008-7-17	4	N	10	Ⅱ	N	Y	T1	N0	M0	1
D19A0330	M	52	2008.3	2009-7-8	16	N	216	Ⅲ	N	N	T2	N0	M0	2
D19A0329	M	52	2008.3	2013.9	66	Y	1344	Ⅲ	N	N	T3	N0	M0	3
D19A0328	M	46	2008.3	2009-7-20	16	N	1638	Ⅲ	N	N	T3	N0	M0	3
D19A0327	M	56	2008.3	2008-7-15	4	N	364	Ⅲ	N	N	T4	N0	M0	3
D19A0325	W	48	2008.2	2010-3-23	25	N	396	Ⅱ	N	N	T3	N0	M0	3
D19A0323	M	43	2008.2	2013.9	67	Y	1.5	Ⅱ	N	N	T1	N0	M0	1
D19A0314	M	57	2008.1	2010-6-27	29	N	91	Ⅲ	N	N	T2	N0	M0	2
D19A0269	M	52	2007.9	2013.9	72	Y	14.375	Ⅱ	N	Y	T1	N0	M0	1
D19A0258	W	57	2007.8	2007-10-8	2	N	42	Ⅱ-Ⅲ	N	Y	T2	N0	M0	2
D19A0256	M	50	2007.8	2013.9	73	Y	198	Ⅱ	N	N	T2	N0	M0	2
D19A0244	W	58	2007.8	2013.9	73	Y	12.5	Ⅱ	N	Y	T1	N0	M0	1
D19A0241	M	51	2007.8	2010-1-19	29	N	105.875	Ⅲ	N	N	T2	N0	M0	2
D19A0240	W	54	2007.8	2013.9	73	Y	6.75	Ⅱ	N	Y	T2	N0	M0	2
D19A0236	M	57	2007.7	2011-2-3	43	N	42	Ⅱ-Ⅲ	N	Y	T3	N0	M0	3
D19A0235	M	39	2007.7	2013.9	74	Y	4.5	Ⅱ-Ⅲ	N	Y	T1	N0	M0	1
D19A0231	M	56	2007.6	2007-10-10	4	N	176	Ⅲ	N	N	T3	N0	M0	3
D19A0228	W	50	2007.5	2008-4-19	11	N	110	Ⅱ	N	N	T2	N0	M0	2
D19A0220	M	55	2007.4	2011-5-2	49	N	828.75	Ⅰ-Ⅱ	N	N	T3	N0	M0	3
D19A0211	M	70	2007.4	2008-5-31	13	N	540	Ⅱ	N	N	T3	N1	M0	4A
D19A0210	M	71	2007.4	2008-6-30	14	N	616	Ⅱ	N	N	T3	N0	M0	3
D19A0209	M	49	2007.4	2008-3-24	11	N	86.375	Ⅱ	N	N	T3	N0	M0	3
D19A0207	M	40	2007.4	2013.9	77	Y	3.24	Ⅱ-Ⅲ	N	N	T1	N0	M0	1
D19A0195	M	58	2007.3	2013.9	78	Y	980	Ⅱ-Ⅲ	N	N	T2	N0	M0	2
D19A0192	M	38	2007-3-5	2010-6-12	39	N	15	Ⅲ	Y	N	T3	Nx	M1	4B
D19A0187	M	65	2007-2-12	2008-1-4	11	N	576	Ⅱ-Ⅲ	N	N	T3	N0	M0	3
D19A0186	M	67	2007.2	2013.9	79	Y	15	Ⅰ-Ⅱ	N	N	T2	N0	M0	2
D19A0179	M		2007-1-17	2013.9	80	Y	15	Ⅱ-Ⅲ	N	N	T3	N0	M0	3

## Sheet: Cohort 2
Pts	Gender	Age	Date_Admission	Date_Surgery	Date_Outclinic	Date_recurrence	Date_Death	Date_Followup	Survival	Recurrence	DFS(Days)	OS(Days)	Capsule	Number	Lymph Node Metastasis	Tumour thrombus	Diameter of Tumor (CM)	Pathology Grading	HBV	HCV	HBsAg	HBsAb	HBeAg	HBeAb	HbcAb	Tumor Volume(cm3）	AFP(ng/ml)	ALT(U/L)	AST(U/L)	ALB(g/L)	TBIL(umol/L)	PT(s)	Ascites	IS	TNM stage	BCLC stage	Cirrhosis
680	M	61	2005-12-29	2006-01-05		2013-01-21		2014-07-16	Y	1	2573	3114	N	1	N	N	5.5	2	Y	N	+	-	-	+	+	137.5	20.87	56	40	44.2	20.1	135	N	2	1	2	Y
681	M	69	2005-12-27	2006-01-06	2008-11-27	2006-12-13	2009-02-15	2009-07-14	N	1	341	1136	Y	1	N	N	14		Y	N	+	-	-	+	+	1386	72.26	28	73	44.5	18	263	N	2	1	2	Y
687	M	69	2006-01-10	2006-01-16	2006-03-06			2014-05-30	Y	0	3056	3056	Y	1	N	N	3	3	Y	N	+	-	-	+	+	27	2.06	17	18	46.5	8.2	13.4	N	4	1	2	N
688	M	60	2006-01-13	2006-01-19	2006-04-12			2014-05-30	Y	0	3053	3053	Y	1	N	N	4	2	Y	N	+	-	-	+	+	36	196.8	17	21	43.5	15.8	13.6	N	4	1	1	Y
690	M	52	2006-02-05	2006-02-08	2006-07-24	2006-07-24	2006-10-30	2008-12-25	N	1	166	264	N	Multiple	Y	N	10	2	N	N	-	-	-	-	-	480	197.2	26	25	41.6	21.3	13.5	N	1	4	2	Y
694	M	45	2006-02-07	2006-02-13	2008-11-10	2008-03-03		2014-05-06	Y	1	749	3003	Y	Multiple	N	N	12	2	Y	N	＋	-	-	+	+	1200	75.4	41	51	37.799	19.3	13.9	N	0	3	1	Y
695	M	36	2006-02-05	2006-02-14	2007-08-14			2009-04-27	Y	0	1168	1168	Y	1	Y	N	6	2.5	Y	N	＋	-	-	+	+	150	10.6	17	43	43.7	10.8	13.6	N	0	4	1	Y
697	M	60	2006-02-16	2006-02-23	2006-12-01	2006-08-25	2008-02-01	2008-12-25	N	1	183	708	Y	Multiple	N	N	7	2.5	Y	N	+	-	-	+	+	294	49.08	1590	741	32	19.1	14.6	N	2	3	2	Y
700	M	55	2006-02-23	2006-03-02	2007-09-30	2006-05-16	2007-10-30	2008-12-25	N	1	75	607	Y	2	N	N	8.5	2	Y	N	+	-	-	+	+	255	69.92	47	61	37.5	8.5	13.5	Y	0	3	1	Y
701	M	46	2006-02-24	2006-03-02	2009-07-06	2006-12-15		2009-09-09	Y	1	288	1287	Y	1	N	N	8.5	3	Y	N	+	-	-	+	+	614.125	27.4	67	52	39.6	11	13.3	N	0	1	2	Y
703	M	64	2006-02-21	2006-03-06	2008-05-08			2014-05-30	Y	0	3007	3007	N	1	N	N	2.6	2	Y	N	+	-	-	+	+	15.6	8.95	53	32	40.2	17.5	13	N	4	1	3	Y
704	M	60	2006-03-02	2006-03-08	2006-05-29	2006-05-24	2006-09-29	2008-12-25	N	1	77	205	N	1	N	N	8	2	Y	N	+	-	-	+	+	384	98437	78	84	49.5	19.2	13.5	Y	0	1	3	Y
707	M	60	2006-03-14	2006-03-21	2007-04-24	2006-12-22	2011-02-19	2011-11-15	N	1	276	1796	Y	1	N	N	9	3	Y	N	+	-	-	+	+	567	2.87	55	45	42.7	23.5	14.8	N	0	3	2	Y
708	M	64	2006-03-06	2006-03-21	2006-07-20	2006-07-18	2007-02-28	2008-08-29	N	1	119	344	N	1	N	Y	6	2	Y	N	+	-	-	+	+	150	17.95	89	70	36.5	21.6	12.7	N	0	2	3	Y
709	F	54	2006-03-18	2006-03-23	2008-04-14			2008-01-15	Y	0	663	663	N	1	/	N	5	3	Y	N	+	-	-	+	+	67.5	1806	27	26	43.9	11.3	12.5	N	0	3	3	Y
710	M	50	2006-03-14	2006-03-22	2007-11-20	2007-10-15	2010-05-01	2010-05-04	N	1	572	1501	Y	1	N	N	9	2	Y	N	+	-	-	+	+	378	2468	28	57	35.2	9.69	13.5	N	0	1	2	Y
711	M	41	2006-03-14	2006-03-22	2010-03-15			2010-03-15	Y	0	1454	1454	Y	1	N	N	13	2	Y	N	+	-	-	+	+	1430	83.88	36	72	34.9	12.2	14.1	N	1	3	3	Y
712	M	47	2006-03-17	2006-03-24	2006-09-26	2006-06-14		2006-09-26	Y	1	82	186	Y	1	Y	N	18.5	2	Y	N	+	-	-	+	+	3746.25	20.67	1420	1206	34.799	33.8	13.1	N	0	4	3	Y
713	M	38	2006-03-22	2006-03-29	2006-05-16		2006-06-15	2008-12-26	N	0	78	78	N	Multiple	N	Y	14	3	Y	N	+	-	-	+	+	1428		118	99	41.3	24.2	14.5	N	1	3	2	Y
714	M	52	2006-03-23	2006-03-30	2006-11-13	2006-10-27	2007-05-15	2009-10-19	N	1	211	411	Y	2	N	N	12	2	N	N	-	+	-	-	+	1200	990.1	48	154	42.6	15.5	13.8	N	0	3	2	Y
715	M	46	2006-03-23	2006-03-30	2011-04-27	2008-08-25		2011-05-30	Y	1	879	1887	Y	1	N	N	2.5	1	Y	N	+	-	-	+	+	10	483.1	37	34	45.5	14.9	14.3	N	0	1	2	Y
716	M	49	2006-03-23	2006-03-30	2007-05-15	2006-09-15	2007-07-15	2010-01-14	N	1	169	472	N	1	N	Y	6	2	Y	N	+	-	-	+	+	180	21.61	64	54	41.5	17.7	13.2	N	0	2	3	Y
720	M	36	2006-03-27	2006-04-03	2006-07-28		2007-02-28	2008-12-26	N	0	331	331	N	3	N	Y	13	2.5	Y	N	+	-	-	+	+	643.5	115875	29	39	43.8	10.8	13.2	Y	0	3	1	Y
721	M	43	2006-03-28	2006-04-04	2012-02-20			2014-03-11	Y	0	2898	2898	/	1	N	N	6.5	3	Y	N	+	-	-	+	+	234	195.5	41	28	47.9	23.7	13.5	N	4	1	2	Y
722	M	57	2006-03-29	2006-04-05	2010-03-19	2009-10-02	2010-05-02	2010-10-14	N	1	1488	1488	N	1	N	N	2	3	Y	N	+	-	-	+	+	4.32	26.38	60	51	36.9	27.9	13.8	N	2	1	2	Y
727	M	53	2006-04-10	2006-04-17	2006-05-31			2014-06-05	Y	0	44	2971	Y	1	N	N	4.5	2	Y	N	+	-	-	+	+	72	10677	24	21	42.4	18.6	13	N	0	3	2	un
728	M	60	2006-04-10	2006-06-05	2006-06-05			2006-06-05	Y	0	48	48	/	1	N	Y	12	3	N	N	-	+	-	-	+	768	4.89	45	46	44.9	20.9	14.2	N	0	3	1	Y
729	F	58	2006-04-10	2006-04-19	2009-06-20	2006-06-20	2006-07-18	2008-12-25	N	1	62	90	Y	2	N	N	44	3	Y	N	+	-	-	+	+	770	7.9	49	65	42.9	13.1	13.4	N	2	3	3	N
730	M	40	2006-04-11	2006-04-19	2008-01-03	2007-03-02	2009-04-26	2009-04-27	N	1	317	1103	Y	1	N	N	7	2	Y	N	+	-	-	+	+	252	0.61	62	39	43	17	13	N	0	3	3	Y
732	F	55	2006-04-14	2006-04-21	2007-01-24	2006-12-12	2007-12-23	2008-12-25	N	1	235	611	N	Multiple	N	N	6	2	Y	N	+	-	-	+	+	150	73.3	20	21	40.4	26.3	12.6	Y	0	3	2	un
733	F	58	2006-04-12				2007-04-15	2008-08-21	N	0	853	853						3																1		2
734	M	59	2006-04-18					2014-02-24	Y	0	2863	2863						2																2		2
736	M	35	2006-04-20	2006-04-26	2010-09-21			2014-05-06	Y	0	2932	2932	Y	1	N	N	2.5	2	Y	N	+	-	-	+	+	12.5	776.7	37	32	41.7	12.8	13.3	N	3	1	1
737	M	40	2006-04-24	2006-04-27	2006-07-18	2006-07-05	2006-10-15	2008-12-25	N	1	69	171	Y	1	/	N	8	3	Y	N	+	-	-	+	+	392		26	51	44.4	13	13.2	N	1	3	2	N
739	M	60	2006-04-21	2006-04-28	2014-04-14	2006-06-08	2006-12-15	2008-08-20	N	1	41	231	N	Multiple	Y	N	12		Y	N	+	-	-	+	+	1080		33	45	41.1	19.4	14	N	0	4	2	Y
743	M	72	2006-05-08	2006-05-18	2006-07-06			2013-05-31	Y	0	2570	2570	Y	1	N	N	4	2	Y	N	-	-	-	-	-	36	2.79	21	27	48.3	13	13.9	N	3	1	2
744	M	50	2006-05-15	2006-05-19	2013-03-11	2013-02-23		2013-04-03	Y	1	2472	2511	N	1	N	N	4	2	Y	/	+	-	-	+	+	48	3672	64	48	44.7	20.8	15.4	N	4	1	3	N
747	M	46	2006-05-22	2006-05-30	2007-07-02			2007-07-02	Y	0	290	398	Y	2	N	N	6	2	Y	N	+	-	-	+	+	216	886.8	48	33	45	10.3	14.1	N	0	3	2
748	M	47	2006-05-23	2006-05-30	2007-01-08	2006-11-28	2007-10-30	2008-08-14	N	1	182	518	Y	1	N	N	2.4	2	Y	N	+	-	-	+	+	9.6	6.27	48	31	43.3	17.5	13.8	N	0	1	2	N
749	M	42	2006-05-31	2006-06-06	2006-03-18			2014-03-21	Y	0	2845	2845	Y	1	N	N	7	2.5	Y	N	+	-	-	+	+	245	80.48	23	26	46.4	18.2	14.1	N	2	1	2	N
750	F	33	2006-05-29	2006-06-07	2011-11-25	2007-02-07	2012-03-15	2012-10-12	N	1	245	2108	Y	1	Y	N	1.7	2	Y	N	+	-	-	+	+	4.335	190.9	37	32	43.2	13.8	15	N	1	4	2	Y
752	M	46	2006-06-08	2006-06-14	2014-05-08	2013-11-18		2014-05-08	Y	1	2714	2885	N	1	N	N	5	2	Y	N	+	-	-	+	+	90	5.39	13	18	44.7	8.1	13.3	N	2	1	3	Y
753	M	41	2006-06-12	2006-06-16	2008-05-15			2014-05-07	Y	0	2882	2882	Y	2	N	N	2.8	2	Y	N	+	-	-	+	+	22	5207	51	26	48.3	20.7	13.6	Y	3	2	1	Y
754	M	47	2006-06-08	2006-06-19	2006-06-29		2006-07-19	2008-08-13	N	1	30	30	Y	1	Y	N	8	3	Y	N	+	-	-	+	+	280	85.04	45	101	40.1	13.4	15.5	N	0	4	2	Y
755	M	51	2006-06-15	2006-06-21	2007-10-29	2007-09-26		2014-05-07	Y	1	462	2877	N	1	N	N	3	2.5	Y	N	+	-	-	+	+	12	112.5	24	35	42.2	19.7	13.7	N	3	1	2	N
756	M	34	2006-06-15	2006-06-21	2006-07-03		2008-04-15	2008-08-12	N	1	664	664	N	2	N	N	5	2	Y	N	+	-	-	+	+	80	35.31	47	55	41.8	30.2	14.2	N	0	2	2	Y
758	M	40	2006-06-15	2006-06-22			2006-11-15	2009-10-19	N	1	146	146	Y	1	N	N	14	1.5	Y	N	+	-	-	+	+	1400	2830	82	53	37.5	7.9	15.2	N	0	3	2	Y
765	M	31	2006-06-19	2006-06-29	2008-07-15	2006-11-13		2008-09-26	Y	1	137	820	N	1	N	N	4.5	3	N	N	-	-	-	-	-	72	11647	12	23	43.5	22.2	13.2	N	0	1	2	N
766	M	50	2006-06-22	2006-06-29	2008-09-19	2006-11-09	2008-12-15	2009-10-19	N	1	133	900	N	Multiple	N	N	5	2	Y	N	+	-	-	+	+	66.5	598.7	23	22	39.9	13.8	13.5	N	1	2	2	Y
767	M	34	2006-06-28	2006-07-03	2007-04-12	2006-12-07	2007-12-15	2008-08-06	N	1	157	530	Y	1	Y	N	19	2	Y	N	+	-	-	+	+	2964	3559	26	75	38.5	14.2	13.4	N	0	4	2	Y
768	M	53	2006-06-26	2006-07-04	2006-07-24			2006-07-24	Y	0	20	20	Y	1	Y	N	113	2	Y	N	+	-	-	+	+	19210	13.85	47	68	38.2	18.1	13.2	N	0	4	2	Y
769	M	51	2006-06-27	2006-07-04	2014-01-08			2014-01-08	Y	0	2745	2745	Y	1	N	N	6	2	Y	N	+	-	-	+	+	72	16.51	36	33	46.2	13.3	13.6	N	4	1	2	N
770	M	49	2006-06-26 00:00:59	2006-07-04	2006-07-13			2013-12-12	Y	0	2718	2718	Y	1	N	N	13	2	Y	N	+	-	-	+	+	1430	60.16	56	66	39.9	14	13	N	2	1	1	Y
771	M	32	2006-07-03 00:00:59	2006-07-07	2006-08-23	2006-08-23		2006-08-28	Y	1	47	52	N	2	N	Y	8	2	Y	N	+	-	-	+	+	392; 72		107	92	41	11.9	14.6	N	0	3	1	N
772	M	41	2006-06-29	2006-07-07	2008-04-07	2008-03-27		2009-05-08	Y	1	629	1036	N	1	Y	N	5	2	Y	N	+	-	-	+	+	80	4.02	56	25	44.6	27.7	13	N	2	4	2	Y
773	M	46	2006-07-06	2006-07-10	2012-03-20	2010-07-01	2012-12-28	2013-06-08	N	1	1452	2363	Y	1	N	N	5	3	Y	N	+	-	-	+	+	80	73.26	377	104	41.8	89.1	12.7	N	0	1	2	N
774	M	68	2006-07-07	2006-07-12	2011-07-27	2008-08-15		2011-06-15	Y	1	765	1799	Y	1	N	N	9	2	Y	N	+	-	-	+	+	468	34.98	19	50	37.7	13.9	12.7	N	2	1	3	Y
775	M	75	2006-07-10	2006-07-14	2006-07-24			2014-05-07	Y	0	2854	2854	Y	1	N	N	3	3	Y	N	+	-	-	+	+	15	3.68	18	26	48	9.1	11.9	N	4	1	2	Y
777	M	52	2006-07-10	2006-07-17	2007-03-20	2006-10-15	2007-08-15	2009-10-27	N	1	90	394	/	1	N	N	5	3	Y	N	+	-	-	+	+	67.5	64.51	25	38	42.3	13.6	13.5	Y	0	1	2	N
778	M	42	2006-07-18	2006-07-25	2013-11-18			2013-11-18	Y	0	2673	2673	Y	1	Y	N	3.5	2	Y	N	+	-	-	+	+	31.5	2713	29	31	46.1	9.6	13.5	N	1	4	1	Y
779	F	47	2006-07-19	2006-07-26	2006-12-19		2009-05-15	2009-10-27	N	0	1024	1024	Y	1	N	N	3.3	2	Y	N	+	-	-	+	+	22.77	5.97	27	30	43.5	15.3	13.1	N	1	1	2	Y
780	M	45	2006-07-18	2006-07-26	2007-07-30	2007-03-02		2012-08-30	Y	1	219	2229	Y	1	N	N	4.5	1	Y	N	+	-	-	+	+	91.125	30575	61	38	44.3	15.5	13.5	N	0	1	2	Y
782	M	68	2006-07-19	2006-07-27	2014-03-13	2013-06-20		2014-06-13	Y	1	2520	2878	Y	3	N	N	5	2	Y	N	+	-	-	+	+	128.375	79.28	41	48	44.2	9.7	11.8	N	2	2	3	Y
787	M	65	2006-07-25	2006-08-02	2007-08-20	2006-11-15	2007-08-30	2008-08-01	N	1	105	393	Y	1	N	N	4	2	Y	N	+	-	-	+	+	48	52.65	354	408	43.8	54.8	13.1	N	1	1	2	Y
788	M	53	2006-07-27	2006-08-03	2009-03-27	2009-03-02	2011-06-05	2011-06-10	N	1	942	1767	Y	1	N	N	13	3	Y	/	+	-	-	+	+	1144	1389	107	81	47.4	14.1	13.7	N	2	1	3	Y
789	M	32	2006-07-31	2006-08-04	2007-04-30	2007-04-30		2007-04-20	Y	1	269	259	Y	1	N	N	11	3	Y	N	+	-	-	+	+	990	121000	30	47	43.7	18.5	13.4	N	0	1	2	Y
790	M	42	2006-08-02	2006-08-07	2006-12-08	2006-12-08	2009-06-15	2010-01-29	N	1	123	1043	N	Multiple	N	N	2		Y	N	+	-	-	+	+	36	350	56	40	47.6	10	13.2	Y	1	2	1	Y
791	M	76	2006-08-02	2006-08-08	2010-03-17	2010-03-11	2011-04-15	2011-05-11	N	1	1311	1711	Y	1	N	N	3.5	2	N	N	-	-	-	-	-	31.5	25.01	19	24	46.1	9.57	13.6	N	2	3	2	Y
794	M	40	2006-08-15	2006-08-22	2014-03-17	2007-08-06		2014-06-23	Y	1	349	2862	Y	2	N	N	7.5	2	Y	N	+	-	-	+	+	91.875; 12.5	3424	36	36	41.9	14.9	13.3	N	0	3	1	Y
795	M	56	2006-08-15	2006-08-28	2007-09-13			2012-03-08	Y	0	2019	2019	Y	1	N	N	9.5	2	N	N	-	-	-	-	-	432.25	29.16	10	17	36.9	6	13.3	N	4	3	2	N
796	M	55	2006-08-16	2006-08-28	2008-03-27			2011-05-17	Y	0	1723	1723	N	1	N	N	4.5		Y	N	+	-	-	+	+	55.125	165.7	36	30	39.9	9.7	12.7	N	2	3	1	Y
798	M	39	2006-08-21	2006-08-30	2007-04-12	2006-12-21	2007-09-25	2008-07-31	N	1	113	391	Y	Multiple	N	N	16	3	Y	N	+	-	-	+	+	1440	310.2	41	106	36.2	12	13	N	0	3	2	Y
800	F	33	2006-08-29	2006-09-05	2014-02-21	2013-12-26		2014-05-12	Y	1	2669	2806	Y	1	N	N	9	2.5	Y	Y	+	-	-	+	+	270	31906	22	43	41.2	7.7	11	N	4	1	2	N
803	M	55	2006-09-04	2006-09-08	2009-09-14	2007-07-25	2010-01-21	2010-05-10	N	1	320	1231	Y	1	N	N	9	3	Y	N	+	-	-	+	+	576	1390	78	69	45.6	24.7	12.8	N	2	1	3	Y
804	M	43	2006-09-01	2006-09-12	2012-12-27	2006-12-31		2014-04-09	Y	1	110	2766	N	1	Y	N	9	2	Y	N	+	-	-	+	+	472.5	23608	50	59	47.4	25.1		N	2	4	1	Y
810	M	57	2006-09-26	2006-10-11	2013-11-05	2008-02-26		2013-11-05	Y	1	503	2582	Y	1	N	N	7	2	Y	N	+	-	-	+	+	294	17.06	21	54	46.4	13.2	14.7	N	2	1	1	Y
811	M	42	2006-10-08	2006-10-13	2013-12-24			2013-12-24	Y	0	2629	2629	Y	1	N	N	9	2	Y	N	+	-	-	+	+	576	7655	21	46	40.1	10.2	13	N	2	1	3	N
813	M	43	2006-10-16	2006-10-20			2007-02-01	2009-11-02	N	0	104	104	Y	1	N	N	8	2	Y	N	+	-	-	+	+	392	111506	34	28	43.9	11.7	14.1	N	0	1	3	N
815	M	35	2006-10-24	2006-10-30	2012-10-29			2014-02-25	Y	0	2675	2675	Y	1	N	N	19	3	Y	N	+	-	-	+	+	4845	2327	103	99	47.4	13.7	15.9	N	2	1	1	N
816	M	44	2006-10-23	2006-10-30	2013-03-19	2011-03-15	2013-07-15	2014-01-10	N	1	1597	2450	N	1	N	N	3	3	N	N	-	-	-	-	-	18.75	102.6	34	43	35.9	20.4	14.5	N	2	1	3	Y
820	M	44	2006-10-24	2006-11-03		2006-12-31		2006-12-25	Y	1	58	52	N	1	Y	N	10	3	Y	N	+	-	-	+	+	640	2.13	107	54	43.7	6.54	13.2	N	2	4	1	Y
823	M	27	2006-10-30	2006-11-09	2007-12-14	2007-01-30	2008-08-15	2010-02-10	N	1	82	645	Y	1	N	N	8	2	Y	/	+	-	+	-	+	384	44.17	69	54	45.6	9.5	14.6	N	0	1	3	Y
830	M	64	2006-11-17	2006-11-23	2007-01-23	2007-01-17	2007-07-01	2008-07-23	N	1	55	220	N	1	N	N	9	2	N	N	-	+	-	+	+	650.25	5040	24	49	47.8	9.1	11.6	N	1	1	2	N
838	M	50	2006-12-19	2006-12-25	2013-07-18			2014-02-12	Y	0	2606	2606	Y	1	N	N	8.5	2	Y	N	+	-	-	+	+	357	4.93	30	51	47.3	18.7	13.7	N	3	1	3	Y
855	M	67	2007-01-16	2007-01-23		2007-06-11	2008-06-30	2009-09-08	N	1	139	524	Y	1	N	N	6		Y	N	+	-	+	-	+	165	1627	28	36	36.7	7.5	13.7	N	0	1	2
888	M	70	2007-03-08	2007-03-22	2009-02-25			2014-06-04	Y	0	2631	2631	Y	1	N	N	5	2	Y	N	+	-	-	+	+	125	11.05	33	41	40.6	15.2	14.1	N	1	3	2
912	M	52	2007-04-28	2007-05-09	2007-08-21		2009-01-15	2009-09-22	N	0	617	617	Y	1	N	N	8	2.5	Y	N	+	-	-	+	+	288	165.4	51	49		18.8	14.7	N	2	1	1
913	M	41	2007-04-28	2007-05-11	2007-10-31		2008-01-15	2008-06-24	N	0	249	249	Y	2	N	N	7.5	2.5	Y	N	-	-	-	-	-	203.125	28530	36	40	42.3	7	13.1	Y	1	3	2
916	M	49	2007-05-10	2007-05-31	2007-05-31		2008-01-15	2008-11-03	N	0	229	229	Y	1	N	N	4.3	2.5	Y	N	+	-	+	-	+	48	1709	65	60	39	21	14.4	Y	2	1	2
917	M	50	2007-05-11	2007-05-18		2009-06-18		2013-09-09	Y	1	762	2306	Y	2	N	N	2.4	2	Y	N	+	-	-	-	+	4.896	1.7	42	30	43.6	15.1	12.4	N	0	2	3
918	M	61	2007-05-15	2007-05-21	2007-07-12		2009-05-15	2012-03-23	N	0	1768	1768	Y	2	N	N	10.5	3	N	N	-	+	-	-	+	850.5	50.07	38	42	45.2	17.9	12.4	N	2	3	2
920	M	55	2007-05-16	2007-05-23	2009-11-01	2008-04-09	2009-11-01	2010-12-31	N	1	322	893	Y	1	N	N	4	2.5	Y	N	+	-	+	-	+	56	4.5	19	35	47.9	14.2	13.5	N	2	1	2	Y
923	M	60	2007-05-16	2007-05-25	2009-09-09			2014-07-17	Y	0	2610	2610	Y	2	N	N	3.5	2	Y	N	+	-	-	-	+	36.75	615.1	15	48	43.8	26.9	14.2	Y	2	2	3
924	M	72	2007-05-22	2007-05-29	2009-02-19			2013-05-31	Y	0	2194	2194	N	1	N	N	5.5	2	N	N	-	+	-	-	+	99	5.61	39	26	41.9	15	11.3	N	1	1	1
925	F	37	2007-05-21	2007-05-30	2008-01-26	2007-08-23		2008-02-18	Y	1	85	264	Y	2	Y	N	21	3	Y	N	+	+	-	+	+	3155	4480	21	123	41.1	15	12	Y	0	4	2
927	F	54	2007-05-28	2007-06-01	2007-06-12			2011-05-23	Y	0	1452	1452	N	1	N	N	4	2.5	Y	N	+	-	-	-	+	64	485.9	18	40	46.8	13.2	12.5	N	1	1	1
928	M	42	2007-06-01	2007-06-07	2008-11-17			2014-05-06	Y	0	2525	2525	Y	1	N	N	3	1	Y	N	+	-	-	-	+	22.5	11.51	72	41	39.799	19	14.4	N	2	1	3
930	M	44	2007-06-04	2007-06-11		2007-08-02	2007-12-14	2009-09-23	N	1	52	186	N	Multiple	N	Y	17	2	Y	N	+	-	-	+	+	1768		42	211	42.7	19	14.5	N	2	3	2
931	M	50	2007-06-06	2007-06-14	2009-12-01			2013-10-23	Y	0	2323	2323	Y	1	N	N	10.5	3	Y	N	+	-	-	-	+	840	10.79	46	39	38.299	14	12.8	Y	2	3	1
932	M	47	2007-06-04	2007-06-14		2009-04-27	2010-03-31	2010-09-17	N	1	683	1021	N	2	N	N	5	3	N	N	-	-	-	-	-	60	3515	39	64	43.9	17	13.8	N	1	2	2
933	M	37	2007-06-11	2007-06-15	2008-10-11	2008-10-06	2008-12-09	2010-02-03	N	1	479	543	Y	1	N	N	10.5	3	Y	N	+	-	-	+	+	672	0.62	66	60	42	19	12.9	N	1	3	1
934	F	21	2007-06-08	2007-06-18	2007-11-29			2007-11-29	Y	0	166	166	N	Multiple	N	N	12	3	Y	N	+	-	-	+	+	480	8250	27	25	46.6	8	11.8	N	0	3	1
938	M	38	2007-06-13	2007-06-20	2009-07-19			2014-01-21	Y	0	2407	2407	N	1	N	N	5	2	Y	N	+	-	-	+	+	90	8179	41	23	45.9	17	13	N	1	1	3
945	M	51	2007-06-26	2007-07-04	2008-01-29	2007-12-28	2008-04-08	2009-09-23	N	1	177	279	N	1	N	N	12	2	Y	N	+	-	-	-	+	405	21.86	81	75	38.9	9		N	0	3	2
949	F	44	2007-07-09	2007-07-16	2007-09-03	2007-09-03	2010-04-15	2012-03-13	N	1	49	1004	Y	4	N	N	16	2	Y	N	+	-	-	-	+	2080	121000	38	96	39.5	13	12.3	N	0	3	1
950	M	32	2007-07-09	2007-07-17	2009-07-30	2007-10-22	2009-09-09	2010-04-23	N	1	97	785	Y	1	N	Y	13	2	Y	N	+	-	-	-	+	1573	8.49	39	39	41.4	17	12.3	N	1	3	2
951	F	37	2007-07-16	2007-07-18	2008-02-22			2013-12-17	Y	0	2344	2344	Y	1	N	N	17	3	Y	N	+	-	-	+	+	1768		29	32	40.1	32	11.6	N	1	1	2
953	M	27	2007-07-12	2007-07-20	2009-08-12			2009-08-12	Y	0	754	754	Y	1	N	Y	13	2	Y	N	+	-	-	+	+	1859		39	77	43.1	17	12.2	N	0	3	2
954	M	35	2007-07-13	2007-07-20			2009-07-15	2010-02-05	N	0	726	726	Y	1	N	N	10.5	2	Y	N	+	-	-	+	+	945	20164	62	40	42	14	13.8	N	1	1	1
955	M	35	2007-07-16	2007-07-23	2010-12-08			2014-05-08	Y	0	2481	2481	N	1	N	N	3	2	Y	N	+	-	-	+	+	18.75	8.06	14	15	40.299	5	11.5	N	1	1	3
959	M	46	2007-07-23	2007-08-01	2008-07-18	2007-09-10	2008-11-01	2009-04-20	N	1	40	458	Y	1	N	Y	18	3	Y	N	+	-	-	+	+	3060	1880	21	58	39	12	12.4	N	0	2	2
964	M	60	2007-08-07	2007-08-10	2007-08-22		2012-02-20	2012-04-11	N	0	1655	1655	Y	1	N	N	5		Y	N	+	-	-	+	+	101.25	13.51	54	46	40.4	16	12.6	N	1	1	1
973	F	65	2007-08-14	2007-08-20		2009-10-13		2014-06-17	Y	1	785	2493	Y	1	N	N	8	2	Y	N	+	-	-	+	+	384	4.22	34	44	46.6	18	12	N	0	1	2
975	M	37	2007-08-16	2007-08-22	2009-10-17	2009-08-06	2011-12-30	2012-02-14	N	1	715	1591	Y	1	N	N	3	2.5	Y	N	+	-	-	+	+	27	2821	61	6	47.9	15	12.5	N	3	1	2
976	M	43	2007-08-15	2007-08-23	2007-10-16		2008-04-09	2009-09-23	N	0	230	230	N	Multiple	N	Y	6	2	Y	N	+	-	-	+	-	150	29.21	71	71	42.1	17	11.8	N	2	3	2
977	M	30	2007-08-16	2007-08-23	2008-09-03	2008-01-04	2009-01-15	2010-02-03	N	1	134	511	N	1	N	N	4	2	Y	N	+	-	-	-	+	64	77.35	40	27	45.4	11	11.7	N	0	1	1
980	M	50	2007-08-22	2007-08-27				2013-03-28	Y	0	2040	2040	N	Multiple	N	N	12	2.5	Y	N	+	-	-	-	+	864	25018	58	78	44.9	26	12.9	N	4	3	3
981	M	55	2007-08-24	2007-08-30	2009-10-12	2008-11-17		2014-06-26	Y	1	445	2492	Y	1	N	N	6		Y	N	+	-	-	+	+	120	4.43	30	44	43.9	14	12.3	N	2	1	2
985	M	53	2007-09-05	2007-09-11	2009-12-05			2014-07-10	Y	0	2494	2494	N	1	Y	N	10.5	2	Y	N	+	-	-	+	+	514.5	0	23	46.9	58	12	11.2	N	2	4	2
986	M	41	2007-09-07	2007-09-13	2009-11-26			2014-03-25	Y	0	2385	2385	Y	1	N	N	5	2	Y	N	+	-	-	+	+	80	14579	35	26	46.2	25	13.1	N	2	1	3
995	M	62	2007-09-17	2007-09-25	2009-11-13			2013-12-03	Y	0	2261	2261	Y	1	N	N	13	2	Y	N	+	-	-	+	+		2.74	30	40	41.7	7	12.1	N	2	1	2
1007	M	45	2007-10-17	2007-10-19	2007-11-21			2012-03-05	Y	0		1599	Y	1	N	N	7	2	Y	/	+	-	-	+	+	210	33.13	37	68	47.3	14	12.9	N	1	1	2
1011	F	38	2007-10-22	2007-10-30	2009-05-19	2008-10-20	2013-09-15	2014-03-25	N	1	356	2147	N	1	N	N		3	Y	N	+	-	-	+	+	315	1934	17.8	30.9	50.9	13.2	11.9	N	2	1	2
1014	F	50	2007-10-29	2007-11-05	2009-01-13	2008-02-28	2009-03-26	2010-02-04	N	1	115	507	Y	2	N	N	13	2	Y	N	+	-	-	+	+	1560	2014	46.8	117.2	40.5	12.3	12.1	N	0	3	2
1018	M	45	2007-11-05	2007-11-13	2009-02-01		2011-08-16	2011-12-28	N	0	1372	1372	Y	2	N	N	8.5	2.5	Y	N	+	-	-	+	+	276.25	85.71	58.5	50.3	44.7	8.1	10.9	N	0	3	2
1023	M	33	2007-11-20					2013-10-15	Y	0	2153	2153						2																3		1
1026	M	70	2007-11-22	2007-11-28	2009-10-20		2014-02-06	2014-03-25	N	0	2262	2262	Y	1	N	N	8	2	Y	N	+	-	-	+	+	448	1.78	38.1	32.8	48.7	147	11.2	N	3	1	2
1032	M	48	2007-12-10	2007-12-13	2008-11-18			2014-05-15	Y	0	2345	2345	Y	1	N	N	4	3	Y	N	+	-	-	+	+	36	393.4	13.1	39.5	40.2	14.4	13.1	N	2	1	2
1033	M	34	2007-12-11	2007-12-14	2008-09-30			2010-10-20	Y	0	1041	1041	Y	1	N	N	1.8	2.5	Y	N	-	+	-	+	+	4.86	663.3	14	21.5	47.2	16.2	10.8	N	1	1	2
1034	F	38	2007-12-10	2007-12-14	2009-10-13			2013-11-06	Y	0	2154	2154	Y	1	N	N	3	2	Y	N	+	-	-	+	+	12	1694	19.6	25.4	42	16.5	12.9	N	3	1	1
1039	M	60	2007-12-17	2007-12-21	2008-08-19		2009-11-22	2010-02-04	N	0	702	702	Y	1	N	N	8	2	Y	N	+	-	-	+	+	288	37.75	25.1	41.1	41.1	13.8	13.1	N	1	1	2
1041	M	40	2007-12-13	2007-12-25	2009-02-10	2009-01-14		2012-08-31	Y	1	1711	1711	Y	1	N	N	5		Y	N	+	-	±	-	+	22.5	8.1	28.1	25.4	47.4	50.6	11.9	N	3	1	1
1045	M	68	2007-12-26	2008-01-04	2008-02-18			2014-04-22	Y	0	2300	2300	Y	1	N	N	3	2	Y	N	+	-	±	+	+	18.75	2.72	47.5	40.1	42	9.2	12.9	N	3	1	3
1054	F	70	2008-01-14	2008-01-18	2012-03-28	2011-02-17	2012-05-12	2013-01-17	N	1	1576	1576	Y	1	N	N	2	2	Y	N	+	-	±	+	+	7.2	664.5	69.1	78.8	44.1	13.9	17.4	N	3	1	3
1055	M	36	2008-01-11	2008-01-18	2009-09-01	2008-04-21	2008-12-04	2009-09-29	N	1	94	321	Y	1	N	N	10	2	Y	N	+	-	+	+	+	560	104060	38.2	45.2	44.4	10.5	13.1	N	1	1	1
1056	M	60	2008-01-22	2008-01-25	2009-03-17			2013-11-13	Y	0	2119	2119	Y	1	N	N	3	3	Y	N	+	-	-	+	+	15	1.93	43.7	36.4	42.8	6.7	15.7	N	2	1	1	N
1062	M	68	2008-01-28	2008-02-01	2013-04-11	2013-04-11		2014-06-24	Y	1	1896	2335	Y	1	N	N	4.7	2	Y	N	+	-	-	+	+	75.2	9.07	47.3	42	47.7	25.1	13.9	N	2	1	3	N
1064	M	38	2008-02-13	2008-02-20	2008-05-29		2008-08-15	2011-07-20	N	0	177	177	Y	1	N	N	5	3	Y	N	+	-	-	-	+	90	100.1	49.8	33.4	46	15.4	12.1	N	0	1	2
1066	M	45	2008-02-15	2009-01-09	2009-02-19		2010-03-09	2010-05-24	N	0	424	424	/	1	N	N		3	Y	N	+	-	-	+	+		237.6	60.3	34.8	44.9	13.4	11.4	/	1	1		/
1068	M	40	2008-02-18	2008-02-26		2014-02-11		2014-04-30	Y	1	2177	2255	N	1	N	N	4.5		Y	N	+	-	-	+	+	72	1417	30.7	31	45	22.2	11.2	/	2	1	1	Y
1069	M	56	2008-02-18	2008-02-27	2008-04-14		2009-05-01	2009-10-10	N	0	429	429	Y	3	N	N	5	2.5	Y	N	+	-	+	+	+	80	24.86	89.4	175.8	41.8	18.3	10.6	/	0	3	2	Y
1070	M	44	2008-02-25	2008-02-29				2014-05-09	Y	0	2261	2261	Y	1	N	N	2	3	Y	N	+	-	-	-	+	6	12.53	19.6	19.2	45.6	7.2	12.4	/	4	1	3	/
1072	M	69	2008-02-23	2008-03-04	2010-09-16			2014-05-09	Y	0	2257	2257	Y	1	N	N	2	2	Y	N	+	-	-	+	+	6	260.1	60.7	40.2	41.4	11.7	14.6	/	4	1	3	/
1073	M	57	2008-02-29	2008-03-05	2008-04-08		2009-02-15	2009-10-10	N	0	347	347	Y	3	N	N	7	2	Y	N	+	-	-	+	+	8	2030	58.2	47.1	44.1	10.1	10.1	/	0	3	3	Y
1075	M	40	2008-02-26	2008-03-06	2011-08-17			2014-02-24	Y	0	2181	2181	Y	1	N	N	10	2	Y	N	+	-	-	+	+	720	63.03	26.7	138.3	43.1	15.8	10.6	/	2	1	2	/
1078	M	65	2008-03-10	2008-03-17		2008-07-30	2009-07-15	2009-10-12	N	1	135	485	Y	2	N	N	6.6	2	Y	N	+	-	-	+	+	118.8	119.2	34.5	37.1	37.6	16.7	12.7	/	2	3	1	Y
1079	M	68	2008-03-13	2008-03-18	2013-05-20		2013-08-20	2014-04-29	N	0	1981	1981	Y	1	/	Y	8	2	Y	N	+	-	-	+	+	392	22.78	59.4	38.2	44	11.9	11.6	/	2	2	3	Y
1082	M	53	2008-03-17	2008-03-21		2008-09-26	2009-11-27	2010-04-06	N	1	189	616	N	1	N	N	8	2.5	Y	N	+	-	-	+	+	256	6.8	38.7	48.1	41.5	24.9	9.9	/	0	1	2	/
1083	M	58	2008-03-18	2008-03-24		2008-11-01		2013-12-12	Y	1	222	2089	Y	1	N	N	16	1	Y	N	+	-	-	+	+	2912	821.6	108.9	91.5	42.3	17.2	14.5	Y	1	1	1	/
1085	M	53	2008-03-25	2008-03-27				2013-10-15	Y	0	2028	2028	Y	1	/	/	12	3	Y	N	-	-	-	+	+	576	11451	21.8	24.6	49.7	28.8	12.2	/	4	3	3	Y
1086	M	34	2008-03-20	2008-03-28	2009-10-29			2011-08-11	Y	0	1231	1231	Y	1	N	N	2.5		Y	N	+	-	-	+	+	12.5	16.98	34.9	17.4	43.6	15.9	9.8	/	2	1	1	Y
1087	M	45	2008-03-20	2008-04-01	2008-06-17	2008-06-06	2008-06-30	2009-04-17	N	1	66	90	Y	1	/	N	20	2	Y	N	+	-	±	+	+	2400	108900	32.6	56	43.6	15.5	13.6	/	0	3	1
1088	M	63	2008-03-25	2008-04-01		2010-03-22		2011-03-07	Y	1	720	1070	Y	Multiple	N	N	11	2.5	Y	N	+	-	-	+	+	462	63.9	29	25.4	41.8	17.6	10.8	/	2	3	2	/
1089	M	48	2008-03-25	2008-04-02	2009-05-12		2012-06-24	2012-09-03	N	0	1544	1544	Y	1	N	N	9	2.5	Y	N	+	-	-	+	+	650.25	6.49	43.9	63.7	42.2	10.6	13.3	/	2	1	2	/
1090	M	53	2008-03-25	2008-04-03	2008-05-22		2011-01-18	2011-07-11	N	0	1020	1020	Y	1	N	N	5	2	Y	N	+	-	-	+	+	80	8120	37.6	28.3	42.4	11.2	10.6	/	2	1	3	Y
1091	M	56	2008-04-01	2008-04-07			2008-07-30	2009-04-16	N	0	114	114	Y	1	/	Y	11		Y	N	+	-	-	+	+	616	60100	72.7	105.8	41.2	26.3	16.6	/	1	2	3	Y
1092	M	58	2008-04-01	2008-04-07		2009-05-20	2010-11-10	2011-03-14	N	1	408	947	Y	1	N	N	4	2.5	Y	N	+	-	-	+	+	56	4871	17.5	22.7	42.6	11	12.7	/	1	1	1	/
1093	M	63	2008-04-01	2008-04-08	2013-03-01	2011-12-13		2013-03-01	Y	1	1344	1788	Y	2	N		7	2	Y	N	+	-	-	+	+	210	6.46	57.5	48.9	36	14.5	15.2	/	2	3	3
1096	F	47	2008-04-07	2008-04-10	2008-08-04	2008-07-18	2008-10-09	2009-10-19	N	1	99	182	Y	1	N	N	8	3	Y	N	+	-	-	+	+	224	13202	30.2	28.8	42	6.2	11.5	/	0	1	2
1097	M	40	2008-04-07	2008-04-10		2009-09-07		2014-05-09	Y	1	515	2220	Y	1	N	N	5	1	Y	N	+	-	-	+	+	100	424.9	61.5	37	42.1	15.8	12	/	0	1	1	Y
1101	M	45	2008-04-07	2008-04-15				2014-04-17	Y	0	2193	2193	Y	1	N	N	4	2.5	Y	N	+	-	-	+	+	36	10.54	25	19.7	40.299	13.9	12.2	/	0	1	1	Y
1106	M	60	2008-04-15	2008-04-21				2014-03-06	Y	0	2145	2145	Y	1	N	N	5	2	Y	N	+	-	-	+	+	80	1.57	20	21.6	39.9	17.3	11.7	/	2	1	2	Y
1107	M	52	2008-04-14	2008-04-22				2014-07-17	Y	0	2278	2278	Y	1	N	N	10	3	Y	N	+	-	-	+	+	640	6.09	209.2	113	39.799	8.4	11.7	/	1	1	2	Y
1108	M	58	2008-04-08	2008-04-21	2008-10-30	2008-07-11	2008-11-15	2012-09-20	N	1	81	208	N	1	N	N	10.5	2	Y	N	-	-	-	-	-	803.25	91578	30.3	32.5	44.7	12.6	10.7	/	0	1	3	Y
1109	M	47	2008-04-14	2008-04-22			2008-12-15	2009-10-13	N	0	237	237	Y	1	Y	Y	3	2	Y	N	+	-	-	+	+	15	1622	32.5	46.1	42.2	14	12.7	/	3	4	3	Y
1110	M	44	2008-04-18	2008-04-23	2009-05-04	2009-04-02		2012-11-22	Y	1	344	1674	N	Multiple	N	N	3	3	Y	N	+	-	+	-	+	15	36.75	36.8	28	42.3	12.4	11.4	Y	3	2	2	Y
1111	M	36	2008-04-18	2008-04-24	2010-08-20	2008-10-15	2010-06-18	2011-03-15	N	1	174	785	Y	1	N	N	5	2	Y	N	+	-	‘+ -	-	+	100	26631	37.2	24.2	41.1	13.7	11.3	/	0	1	2	/
1112	M	37	2008-04-21	2008-04-25	2008-07-22	2008-06-02		2008-07-22	Y	1	38	88	N	2	Y	N	5	2	Y	N	+	-	+	-	+	7.92; 80	17635	35.8	28.4	46.1	8.7	11.4	/	0	4	2	Y
1115	F	60	2008-04-28	2008-05-05				2013-07-31	Y	1	1913	1913	Y	1	N	N	8	2	Y	N	+	-	-	-	+	336	9925	29.4	33.5	43.6	11.6	12.5	/	2	1	2	Y
1116	F	32	2008-04-28	2008-05-06	2013-04-01	2008-10-23		2014-07-08	Y	1	170	2254	Y	1	N	N	3	2	Y	N	+	-	‘+ -	-	+	22.5	3626	26.7	25.2	47.4	12.8	13.3	/	2	1	2	Y
1117	M	57	2008-05-04	2008-05-08			2010-08-19	2011-03-28	N	0	833	833	Y	1	N	N	8.5	2	Y	N	+	-	-	+	+	331.5	818.9	34.7	47.6	30.3	10.3	14.1	Y	1	1	3	Y
1119	M	42	2008-04-28	2008-05-09			2008-07-30	2011-03-01	N	0	82	82	Y	1	Y	Y	14	2	Y	N	+	-	-	-	+	2016		32.3	68.9	39.9	10.7		N	0	4	2	Y
1120	M	13	2008-05-07	2008-05-12	2012-02-17	2008-09-18	2011-09-15	2012-02-17	N	1	129	1221	Y	1	N	N	6	3	Y	N	+	-	-	+	+		58585	16.8	26.1	43.8	9.6	10.8	N	0	1	2	N
1121	M	70	2008-05-04	2008-05-12	2012-09-20			2014-05-09	Y	0	2188	2188	Y	3	N	N	15	2	Y	N	+	-	-	+	+		4.54	21.2	56.7	46.6	13.4	11.7	N	2	3	2	Y
1122	F	53	2008-05-04	2008-05-13	2012-11-23			2014-03-15	Y	0	2132	2132	N	5	N	N	10.5	2	Y	N	+	-	-	+	+		566.4	18.7	43.9	47.6	6	11.3	N	2	3	2	Y
1124	F	54	2008-05-13	2008-05-16	2010-09-21	2009-04-28	2010-01-30	2010-09-21	N	1	347	624	Y	1	N	N	3	2.5	Y	N	+	-	-	+	+		284	45.5	38	43.1	9.4	11.7	N	0	1	3	Y
1127	M	72	2008-05-08	2008-05-23	2012-12-11			2013-11-05	Y	0	1992	1992	Y	1	N	N	7	3	N	N	-	-	-	-	+		1.74	26	36.9	42.9	18.3	12.4	N	2	1	1	N
1129	M	41	2008-05-22	2008-05-28	2011-05-23	2009-05-12	2010-10-15	2011-05-23	N	1	349	870	Y	1	N	N	3	2	Y	N	+	-	-	+	+		17759	32.3	30.4	49.4	7.3	11.4	N	0	1	1	Y
1130	M	51	2008-05-20	2008-05-29	2010-01-25	2009-02-04	2009-07-31	2010-01-25	N	1	251	428	Y	5	N	N	5	2	Y	N	+	-	-	+	+		2.99	39.9	33.5	41.6	8.3	12	N	2	2	2	Y
1132	M	45	2008-05-27	2008-05-30	2012-09-12			2014-05-09	Y	0	2170	2170	N	2	N	N	6	3	Y	N	+	-	-	+	+		9841	41.5	29.1	48	12.7	10.5	N	1	3	2	Y
1135	M	52	2008-06-02	2008-06-06	2012-12-06			2013-10-15	Y	0	1957	1957	Y	1	N	N	2	2.5	Y	N	+	-	-	+	+		4810	53.3	33.8	40.9	12.1	11.9	N	4	1	2	Y
1137	M	22	2008-06-02	2008-06-11	2012-09-19	2008-09-18		2014-05-09	Y	1	99	2158	N	5	N	N	5	3	Y	N	+	-	+	-	+		108900	79.8	55.1	45.3	10.4	13	N	1	2	2	N
1138	M	63	2008-06-06	2008-06-13	2011-05-24	2009-12-16	2011-01-15	2011-05-24	N	1	551	946	Y	1	N	Y	7	2	N	N	-	+	-	+	+		0.605	23.9	28.5	43.5	8.1	10.1	N	0	1	2	N
1139	M	59	2008-06-06	2008-06-16	2008-08-06			2008-08-06	Y	0	51	51	Y	1	N	N	10	2	Y	N	+	-	-	+	+		13429	71.6	81.4	38.1	12.6	11.2	Y	2	3	2	Y
1140	M	60	2008-06-10	2008-06-17	2011-06-13			2014-05-12	Y	0	2155	2155	N	1	N	N	1.7	2	Y	N	+	-	-	+	+	3.825	5.46	19.6	21.7	45.5	7.7	9.6	N	3	1	3
1141	M	78	2008-06-10	2008-06-18	2012-11-13			2014-07-07	Y	0	2210	2210	Y	2	N	N	7	1	N	N	-	-	-	+	+		4.43	34.3	18.8	39.5	11.4	10.9	N	2	3	2	Y
1143	M	43	2008-06-11	2008-06-19	2012-09-03			2014-05-12	Y	0	2153	2153	Y	1	N	N	6.5	3	Y	N	+	-	-	+	+		43073	55	49.3	45.2	12.4	10.7	N	2	1	3	N
1144	M	38	2008-06-18	2008-06-20	2012-11-13			2014-07-07	Y	0	2208	2208	Y	1	N	N	5		Y	N	+	-	-	+	+		0.605	53.5	29.6	48.4	24.4	10.9	N	2	1	1	Y
1145	M	52	2008-06-19	2008-07-14	2012-11-13	2009-08-01	2012-10-15	2012-11-13	N	0	383	1554	Y	1	N	N	4	3	Y	N	+	-	+	+	+		371.4	83	42.5	43.1	23.7	12	N	2	1	2	Y
1146	M	69	2008-06-16	2008-06-25	2011-01-25	2011-01-25		2011-03-17	Y	1	944	995	Y	1	N	N	3.5	3	Y	N	+	-	+	+	+	31.5	43.52	15.9	22.2	45.4	20.7	11	Y	3	1	1
1148	F	70	2008-06-20	2008-06-27	2013-03-29	2010-11-02	2013-07-15	2013-12-16	N	0	858	1844	Y	1	N	N	6	2	Y	N	+	-	+	+	+	198	7.77	40.2	40.6	38.299	10.7	10.8	N	2	1	2
1149	M	58	2008-06-16	2008-06-27	2013-03-19	2010-08-30		2013-10-16	Y	1	794	1937	Y	2	N	N	7	2.5	Y	N	+	+	+	+	+		103.8	74.3	62.7	35.5	26.4	13.2	N	4	3	2	Y
1150	M	53	2008-06-23	2008-06-30	2010-01-20	2008-10-06	2009-02-04	2010-01-20	N	1	98	219	Y	3	N	N	8	3	Y	N	+	-	+	+	+		4.88	83.8	75	38.1	9.6	11.5	N	0	3	3	Y
1152	F	20	2008-05-06					2014-06-27	Y	0	2237	2237						2.5																1		2
1157	M	50	2008-07-03	2008-07-09	2012-09-03			2014-05-12	Y	0	2133	2133	N	1	N	N	3	2	Y	N	+	-	-	+	+		3.77	61.2	39.2	43.9	15.2	9.4	N	2	1	3	N
1158	M	47	2008-07-07	2008-07-14	2012-03-12			2014-07-07	Y	0	2184	2184	N	1	N	N	5	3.5	Y	N	+	+	-	+	+	90		37.9	28.8	47.2	26.2	10.6	N	2	3	1
1160	M	58	2008-07-03	2008-07-15	2013-04-18			2014-05-29	Y	0	2144	2144	N	1	Y	N	4	2	Y	N	+	+	-	+	+		3.27	41.8	33.8	41.1	7.2	10.4	N	4	4	1	N
1165	M	61	2008-07-10	2008-07-18	2011-09-26	2011-09-26	2013-02-25	2013-04-17	N	1	1165	1683	N	2	N	Y	5	2	Y	N	+	+	-	+	+		3.34	14	53.8	37.4	17.1	10.8	N	2	3	3
1166	M	44	2008-07-14	2008-07-18	2014-05-12			2014-07-07	Y	0	2180	2180	Y	1	N	N	4	2	Y	N	+	-	+	-	+	112.5	27.95	62.2	33.5	41.1	15.2	10.8	N	0	1	1
1167	M	36	2008-07-15	2008-07-21	2008-07-30			2014-07-08	Y	0	2178	2178	Y	1	N	N	6.5	3	Y	N	+	-	-	+	+	234		29.5	30.4	42.8	11.1	11.7	N	4	1	2	Y
1168	M	42	2008-07-15	2008-07-22	2012-03-21	2009-08-21	2011-08-15	2012-03-21	N	1	395	1119	Y	1	N	N	4.5	2	Y	N	+	-	-	+	+		245.8	48.1	38.9	51.3	17.6	12.6	N	3	1	2	Y
1169	M	38	2008-07-16	2008-07-24	2013-08-21			2014-06-10	Y	0	2147	2147	N	1	N	N	4	2.5	N	N	-	-	-	+	+	40.96	108.2	17.5	21	44.5	10.5	10.8	N	3	1	2
1171	M	45	2008-07-28	2008-07-31	2009-04-28	2009-04-20		2011-12-19	Y	1	263	1236	Y	1	N	N	6	2	Y	N	+	-	-	+	+	180	7.22	118.2	53.8	45.3	10.7	11.1	N	2	1	2
1172	M	61	2008-07-25	2008-08-01	2012-10-24	2012-04-23		2014-06-10	Y	1	1361	2139	Y	1	N	N	2.5	3	Y	N	+	-	-	+	+		4.05	55	55.1	40.6	9.6	13.6	Y	2	1	1	Y
1174	M	60	2008-07-24	2008-08-01	2013-01-21			2011-06-21	Y	0	1054	1054	Y	1	N	N	6	3	N	N	-	+	-	+	+	150	1124	17.5	18.6	43	12.4	10.8	N	4	1	1
1177	M	72	2008-07-30	2008-08-06	2008-08-18			2014-07-08	Y	0	2162	2162	N	1	Y	N	4.5	1	Y	N	+	-	-	-	+	70.875	2229	21.5	42.4	46	18.3	11.5	N	3	4	3
1178	M	60	2008-07-30	2008-08-07	2013-01-16	2012-10-16		2013-11-13	Y	1	1531	1924	Y	1	N	N	5	1	Y	N	+	-	-	+	+		4.54	21.4	20.8	37.6	8	10.4	N	3	3	3	N
1182	M	60	2008-08-13 10:00:00	2008-08-20	2008-10-06			2014-02-24	Y	0	2014	2014	Y	1	N	N	2	3	N	N	-	-	-	+	+	4.5	11.85	12.7	14.5	42.3	18.1	11.9	N	2	1	2	N
1184	M	45	2008-08-18 09:00:00	2008-08-27	2010-01-20	2008-10-10	2009-07-15	2010-01-20	N	1	44	322	Y	1	Y	Y	4	1.5	Y	N	+	-	-	+	+		134.6	144.1	70	38.5	216.1	11.3	N	1	4	2	N
1186	F	40	2008-08-26 10:00:00	2008-09-01	2010-06-15	2010-06-15		2011-07-13	Y	1	652	1045	Y	1	Y	N	4	2.5	Y	N	+	-	-	+	+		592.7	19.5	30.6	43.8	14.8	11.2	N	2	4	1	Y
1187	M	48	2008-08-28 10:59:59	2008-09-04	2011-09-27			2014-06-10	Y	0	2105	2105	Y	1	N	N	7	3	Y	N	+	-	-	+	+		17.59	56.8	66.1	47.6	24.5	10.9	N	1	3	2	Y
1188	M	65	2008-09-01 16:00:00	2008-09-05	2009-10-28		2009-06-15	2009-10-28	N	0	283	283	N	5	N	N	6	3	Y	N	+	-	-	+	+		203.2	37.3	27.8	40.7	19.6	9.7	N	0	3	2	Y
1189	M	67	2008-09-05 09:00:00	2008-09-12	2012-10-08			2012-10-08	Y	0	1487	1487	Y	3	N	N	3.5	2	N	N	-	+	-	+	+		3.1	12	18.5	40.9	10.9	10.4	N	3	2	1	N
1190	M	54	2008-09-08 15:00:00	2008-09-12	2009-07-02	2008-11-12		2009-07-02	Y	1	61	293	N	1	N	Y	4	2	Y	N	+	-	-	-	+		11874	29.9	33.6	39.5	7.6	11	N	2	1	1	N
1191	M	55	2008-09-05 10:00:00	2008-09-17	2012-11-01		2013-06-15	2013-08-26	N	0	1732	1732	Y	1	N	N	10	2	Y	N	+	-	+	-	+		347.2	37.8	116.3	34.7	8.9	11.4	N	3	1	1	N
1192	M	45	2008-09-08 16:00:00	2008-09-17	2011-05-16	2009-04-28		2011-05-16	Y	1	223	971	N	2	N	N	3	2	Y	N	+	-	-	+	+	18.75	168.5	32.9	25.8	45.9	13.6	11.3	N	0	2	1
1193	F	57	2008-09-12 10:00:00	2008-09-23	2011-05-25	2009-06-24	2011-05-25	2011-07-14	N	1	274	974	Y	2	N	N	12	3	Y	N	+	-	-	+	+	1200	3437	26.8	105.2	42.1	13.9	12.9	N	0	3	2
1196	M	43	2008-09-26 15:00:00	2008-10-07	2012-11-15	2009-07-17		2014-04-17	Y	1	283	2018	Y	1	N	N	4	2	Y	N	+	-	-	+	+		14.19	46.3	38.5	41.5	12.9	11.6	Y	1	3	1	Y
1199	F	44	2008-09-26 09:00:00	2008-10-10	2010-01-22	2009-02-18	2009-08-15	2010-01-22	N	1	131	309		1	Y	Y	5	2.5	Y	N	+	-	-	-	+		2.99	38.8	81.9	42.2	10.9	11.6	N	1	1	3	Y
1201	M	62	2008-10-08 15:00:00	2008-10-16	2010-12-01	2009-09-21		2011-12-14	Y	1	340	930	Y	1	N	N	5	3	N	N	-	+	-	+	+	125	10425	19.3	20.8	43.7	14.2	9.9	N	3	1	3
1202	M	52	2008-10-13 10:00:00	2008-10-17	2010-02-05	2009-02-05	2009-08-24	2010-02-05	N	1	111	311	Y	1	N	Y	12.5	3	Y	N	+	-	-	+	+		835.3	42	139.2	43.7	29.4		N	1	3	2	Y
1204	M	58	2008-10-16 16:59:59	2008-10-23	2009-10-21		2009-05-23	2009-10-21	N	0	212	212	N	5	N	Y	4	2	N	N	-	-	-	-	+		863.9	96.3	40	42.6	21.9	11.2	N	2	2	1	Y
1209	M	31	2008-10-29 10:00:00	2008-11-04	2010-02-05	2009-06-08	2009-10-15	2010-02-05	N	1	216	345	N	5	N	Y	13	2	Y	N	+	-	-	+	+		121000	74.4	79.8	48.5	16.9	10.9	N	1	3	1	N
1210	M	59	2008-11-01 09:00:00	2008-11-05	2012-11-16			2014-07-09	Y	0	2072	2072	N	1	N	N	3	2.5	Y	N	+	+	-	+	+		148.8	14.3	21.6	40.799	15.1	12	N	2	4	1	Y
1212	F	58	2008-11-03 16:59:59	2008-11-10	2010-03-10			2013-09-11	Y	0	1766	1766	Y	1	N	N	5	2	Y	N	+	-	-	+	+	52.5	4.8	31.6	30.2	38.799	8.5	10	N	4	1	1	N
1213	M	40	2008-11-10 10:00:00	2008-11-13	2013-01-21			2014-07-09	Y	0	2063	2063	N	2	N	N	6.5	2	Y	N	+	-	-	+	+	195	733.6	24.6	31.7	44	12.9	9.7	N	2	3	1
1216	F	34	2008-11-07 10:59:59	2008-11-18	2013-01-07			2013-12-23	Y	0	1861	1861	Y	5	N	N	11	2.5	Y	N	+	-	-	+	+		121000	46.2	88.3	47.3	18	9.8	N	2	3	1	Y
1218	M	74	2008-11-13 10:59:59	2008-11-20	2010-04-15	2009-11-13	2009-12-27	2010-04-15	N	1	358	402	Y	1	N	N	10	2	N	N	-	-	-	+	+		7866	55.6	85.7	42.7	9.9	11.6	N	0	1	2	N
1222	M	32	2008-11-28 16:00:00	2008-12-05	2010-03-15	2009-03-20		2010-03-15	Y	1	105	465	Y	1	Y	N	5	2.5	Y	N	+	-	+	-	+		3927	41.9	50.4	43.3	11.8	10.6	N	0	4	3	N
1223	M	39	2008-12-03 15:00:00	2008-12-08	2014-03-08	2010-07-15		2014-06-26	Y	1	584	2026	Y	1	N	N	4	3	Y	N	+	-	+	-	+	48	25.09	64.8	46.6	41.3	11	10.5	N	2	1	3	N
1231	M	30	2008-12-08 10:59:59	2008-12-17	2012-12-12			2014-04-10	Y	0	1940	1940	Y	1	Y	N	2	2	Y	N	+	+	-	+	+		2166	22.9	32	38.799	7	11.4	N	4	4	1	Y
1233	M	57	2008-12-12 10:59:59	2008-12-12	2012-12-12			2013-10-16	Y	0	1769	1769	N	1	N	Y	8	3		N							2133	21.4	16.2	41	13.5	12	N	2	3	2	N
1237	M	54	2008-12-22 10:59:59	2008-12-29	2013-05-16			2013-11-13	Y	0	1780	1780	Y	1	N	N	3	2	Y	N	+	-	-	+	+		3.97	47.8	37	43	18.6	11.4	N	4	1	1	N
1238	M	61	2008-12-25 10:59:59	2008-12-30	2011-10-18	2010-07-15		2011-10-18	Y	1	562	1022	N	1	Y	N	4	2		Y	-	+	-	-	+		2.62	23.5	56.5	42.7	8.4	11.3	N	2	4	1	N
1239	M	52	2008-12-24 09:00:00	2008-12-30	2013-12-02	2012-09-10		2013-12-02	Y	1	1350	1798	N	1	N	N	14	2	Y	/	+	-	-	+	+	1456	93.95	37.5	83.3	38.7	15.5	12.4	N	4	2	2
1240	F	65	2008-12-25 12:00:00	2008-12-31	2010-01-22		2009-04-04	2010-01-22	N	0	94	94	N	5	N	Y	15	2	Y	N	+	-	+	+	+		121000	18.7	87	36.9	13.6	12.7	Y	0	3	1	Y
1259	M	53	2009-02-01 10:00:00	2009-02-09	2011-10-20		2010-11-15	2013-11-05	N	0	644	644	Y	1	Y	Y	11	2	Y	N	+	-	-	+	+		56876	60.3	66.8	34.2	9.8	13.9	N	0	4	2	Y
1265	M	35	2009-02-16 16:00:00	2009-02-20	2012-06-06	2009-06-25	2009-12-01	2012-06-06	N	1	125	284	N	1	N	N	17	2	Y	N	+	-	+	+	+		121000	22.6	39.9	42.2	15.4	12	N	0	3	3	N
1284	M	48	2009-04-02 09:00:00	2009-04-08	2013-08-29			2014-06-19	Y	0	1898	1898	Y	1	N	N	3.5	2	Y	N	+	-	+	-	+	31.5	632.5	17.7	21.3	39.2	11.3	11.8	N	2	1	1	N
1288	M	57	2009-04-09 10:00:00	2009-04-14	2012-11-20	2010-04-15	2012-04-10	2012-11-20	N	1	366	1092	Y	1	N	N	2.5	3	Y	N	+	-	-	+	+		4.23	49.9	38.4	40.799	20.8	12.4	N	1	1	1	Y
1296	M	70	2009-04-20 15:00:00	2009-04-28	2011-06-22	2009-09-25	2011-05-17	2011-06-22	N	1	150	749	Y	1	N	N	2.5	3	Y	N	+	-	-	+	+		286.7	22	45.9	46.2	7	12.7	N	0	1	1	Y
1302	M	75	2009-04-07 16:59:59	2009-05-07	2012-12-17			2014-06-30	Y	0	1880	1880	Y	1	Y	N	8	2	Y	N	+	-	-	+	+	448	1.67	25.6	26.2	37.1	5.6	10.8	N	0	4	2
1304	M	47	2009-05-05 16:00:00	2009-05-12	2011-10-14	2009-09-18	2011-11-13	2012-04-11	N	1	129	915	Y	1	N	N	7	3	Y	N	+	-	-	+	+	295.75	5.11	33.5	29.2	38.9	11.5	11.2	N	0	1	1
1315	M	58	2009-05-25 10:59:59	2009-06-02	2010-07-01	2009-08-20	2009-11-15	2010-07-01	N	1	79	166	N	1	N	Y	8	3	Y	N	+	-	-	+	+		2635	34.8	30.6	42.2	20	12.1	N	1	2	2	Y
1319	M	42	2009-06-01 10:59:59	2009-06-09	2013-12-23			2014-06-30	Y	0	1847	1847	Y	1	N	N	2.5	1	Y	N	+	-	-	+	+	12.5	375	26.6	22.5	42.9	5.4	11.2	N	3	1	2
1322	M	48	2009-06-08 13:00:00	2009-06-12	2012-03-21	2010-08-23		2014-04-01	Y	1	437	1754	Y	1	N	N	4.5	2	Y	N	+	+	+	-	+	54	13.03	98.5	56.6	43.7	18.9	13	N	3	1	3	N
1329	M	29	2009-06-18 07:59:59	2009-06-24	2013-01-10	2010-05-24		2014-04-23	Y	1	334	1764	Y	2	N	N	11	2.5	Y	N	+	-	-	+	+		121000	64.4	40.5	47.7	10	11.1	N	0	3	1	N
1330	M	48	2009-06-15 12:00:00	2009-06-25	2012-09-05			2014-06-04	Y	0	1805	1805	Y	1	N	N	14	2.5	Y	N	+	-	-	+	+		24.08	32.8	35	34.7	5.5	12.5	N	1	3	1	N
1336	M	43	2009-06-25 16:00:00	2009-07-03	2011-05-06	2009-10-16	2011-03-11	2011-05-06	N	1	105	616	N	1	N	N	4	2	Y	N	+	-	+	-	+		577.7	40.2	29	48.9	15	11.3	N	0	3	2	N
1338	M	48	2009-06-24 10:59:59	2009-07-06	2012-09-05			2014-05-13	Y	0	1772	1772	Y	1	N	N	3	2	Y	N	+	-	-	+	+		3614	85.3	36.7	41.6	21	10.5	N	1	1	3	N
1340	M	42	2009-07-01 09:00:00	2009-07-07	2014-01-09	2011-09-13		2014-02-25	Y	1	798	1694	Y	1	N	N	3.5	2.5	Y	N	+	-	-	+	+	31.5	25.63	12.4	24.4	43.6	16.5	11.8	N	0	1	1
1342	M	56	2009-06-30 15:00:00	2009-07-07	2013-03-08	2012-01-06		2014-07-08	Y	1	913	1827	Y	1	N	N	7.5	3	Y	N	+	-	-	+	+		3.09	35.8	28.3	39.7	12.3	11.4	N	3	3	2	Y
1351	M	48	2009-07-08 10:59:59	2009-07-15	2011-07-13	2009-10-15	2010-05-15	2011-07-13	N	1	92	304	N	5	N	N	12	2	Y	N	+	-	-	+	+		1.45	31.4	43.4	39.1	5.8	10.2	N	0	3	3	Y
1352	M	53	2009-07-13 07:59:59	2009-07-16	2013-01-06			2014-04-01	Y	0	1720	1720	Y	1	Y	N	9		Y	N	+	-	-	+	+		9159	58.5	168.2	35.799	8.1	13.6	N	1	4	2	Y
1357	M	65	2009-07-20 15:00:00	2009-07-25	2014-03-10	2010-01-28		2014-07-11	Y	1	187	1810	Y	1	N	N	4	2	Y	N	+	-	-	+	+	64	18.96	28.8	27.2	41.4	13.2	12.1	N	2	1	2
1358	M	50	2009-07-24 07:59:59	2009-07-28	2012-03-21	2009-12-18		2013-08-02	Y	1	143	1465	Y	1	Y	N	8	3	Y	N	+	-	-	+	+	336		43.1	34.7	44.4	14.6	11.4	N	2	4	3	N
1361	M	52	2009-07-27 10:59:59	2009-07-31	2011-04-06	2009-11-26	2010-07-24	2011-04-06	N	1	118	358	N	4	N	N	5	2	Y	N	+	-	-	+	+		1.8	37.5	31.5	42.3	36.9	12.5	N	3	2	3	Y
1362	M	49	2009-07-29 09:00:00	2009-08-05	2012-06-06	2009-12-15	2010-07-15	2012-06-06	N	1	132	344	Y	1	N	N	6.5	3	Y	N	+	-	-	+	+		1831	44.8	32.7	40.7	5.9	10.6	N	0	1	1	Y
1371	M	47	2009-08-04 10:59:59	2009-08-17	2011-12-30			2013-10-23	Y	0	1528	1528	Y	2	N	N	10	2	Y	N	+	-	-	+	+		221	43	41.1	35.6	8.5	14	N	1	3	3	Y
1373	M	56	2009-08-10 10:59:59	2009-08-18	2010-04-09	2009-10-13		2010-04-09	Y	1	56	234	Y	1	N	N	10	2	Y	N	+	-	-	+	+		18944	36.9	41.4	43.1	11.3	12.1	N	1	1	1	N
1375	M	44	2009-08-13 10:59:59	2009-08-26	2011-03-17	2010-01-15	2010-06-15	2011-03-17	N	1	142	293	Y	2	N	N	6	2	Y	N	+	-	-	-	+		8.19	55.8	40.4	43.4	14.8	12.5	N	0	3	1	Y
1376	M	44	2009-08-26 10:00:00	2009-08-28	2013-01-05			2014-05-27	Y	0	1733	1733	Y	1	N	N	4	1	Y	N	+	-	-	+	+		2974	45	27.2	46	18.7	16.9	Y	2	3	1	Y
1377	M	68	2009-08-24 09:00:00	2009-09-01	2011-04-28	2010-01-12	2010-12-30	2011-04-28	N	1	133	485	Y	2	N	N	5	3	Y	N	+	-	-	+	+		22283	58.4	61.9	35.7	17.3	12.1	N	2	3	3	Y
1379	M	38	2009-09-01 10:59:59	2009-09-07	2013-03-11			2014-05-09	Y	0	1705	1705	Y	2	N	N	8.5	1.5	Y	N	+	-	-	+	+		115.7	34.2	44.3	41.9	16.9	11.5	N	1	3	1	Y
1380	M	47	2009-09-02 10:00:00	2009-09-07	2012-12-26			2013-10-17	Y	0	1501	1501	Y	1	N	N	5	4	Y	N	+	-	-	-	+	100	229.7	36.5	29.8	43.7	14.8	12	N	1	1	2	N
1382	M	35	2009-08-31 10:00:00	2009-09-08	2010-02-08	2010-02-01	2010-09-04	2010-10-08	N	1	146	361	Y	1	N	N	4	2	Y	N	+	-	+	-	+	42	12.39	49.4	30	43.7	12.7	11.6	N	1	1	1
1384	M	44	2009-09-07 09:00:00	2009-09-10	2010-11-23	2010-03-16	2010-04-19	2010-11-23	N	1	187	221	Y	3	N	N	7.5	2	Y	N	+	-	+	-	+		518.9	33.2	41.8	42.8	12.2	11.5	N	2	3	2	Y
1386	F	45	2009-09-07 10:00:00					2010-01-26	Y	0	137	137						1.5																2		1
1388	M	38	2009-09-04 16:00:00	2009-09-14	2013-02-26			2014-05-21	Y	0	1710	1710	N	1	N	N	1.5	3	Y	N	+	-	-	+	+		18.49	16.1	14.8	43.5	18.5	10.9	N	4	1	3	Y
1389	M	63	2009-09-08 10:00:00	2009-09-14	2013-10-16			2014-03-07	Y	0	1635	1635	Y	1	N	N	3	2	Y	N	+	-	-	+	+	23.52	2.93	104.5	91	40.6	12.1	12.3	N	1	1	2	N
1391	F	65	2009-09-07 07:59:59	2009-09-15	2012-06-04	2009-10-28	2011-10-15	2012-06-04	N	1	43	760	Y	1	N	N	6.5	2	Y	N	+	-	-	+	+		15507	53	65.9	37.9	13.4	12	N	0	3	3	Y
1394	M	38	2009-09-14 10:00:00	2009-09-18	2010-10-19	2009-11-04	2010-07-08	2010-10-19	N	1	47	293	Y	7	N	Y	11	2	Y	N	+	-	-	-	+		6753	31	45.2	40.5	15.7	12.7	Y	0	3	1	N
1398	M	68	2009-09-17 07:59:59	2009-09-23	2010-09-10	2009-12-01	2010-07-30	2010-09-10	N	1	69	310	N	5	N	Y	7	3	Y	N	+	-	-	+	+		9284	8.7	24.3	35.5	15	13	N	0	3	1	N
1401	M	56	2009-09-23 09:00:00	2009-09-27	2013-04-24			2014-02-25	Y	0	1612	1612	N	1	N	N	4	2	Y	N	+	-	-	+	+	36	2202	26.9	20	42.3	10.2	13.5	N	0	1	1	N
1403	M	64	2009-09-25 09:00:00	2009-10-13	2013-01-07			2014-06-04	Y	0	1695	1695	Y	1	N	N	3	2.5	Y	N	+	-	-	-	+		4.12	26.1	20.5	43.6	14.4	11.1	N	2	1	2	Y
1405	M	48	2009-10-10 16:00:00					2009-11-23	Y	0	39	39						2																0		2
1406	M	66	2009-10-09 10:00:00	2009-10-15	2012-09-05		2010-10-30	2012-09-05	N	0	380	380	N	1	Y	N	5		Y	N	+	-	-	+	+		4.79	54.3	48.6	34	5.6	12.9	N	2	4	2	N
1407	M	59	2009-10-09 13:59:59	2009-10-15	2011-09-19	2011-01-05	2011-04-30	2011-09-19	N	1	447	562	Y	1	N	Y	5	1	Y	N	+	-	-	+	+		275.6	26.3	32.2	37.2	8.7	11.5	N	1	3	1	Y
1409	M	59	2009-10-09 10:59:59	2009-10-16	2010-11-23		2010-08-15	2010-11-23	N	0	303	303	Y	1	N	N	6.5	2	Y	N	+	-	-	+	+		11.59	18.8	19.3	38.9	9.1	12.5	N	2	1	1	N
1410	M	44	2009-10-12 10:00:00	2009-10-20	2010-09-07	2009-11-25	2010-04-15	2010-09-07	N	1	36	177	Y	1	N	N	9	3	Y	N	+	-	-	-	+		566.6	28.8	41.8	39.1	9.4	12.7	N	1	3	3	N
1411	M	35	2009-10-20 09:00:00	2009-10-26	2009-11-06			2013-12-18	Y	0	1514	1514	Y	1	N	N	10	3	Y	N	+	-	-	+	+	400	1.99	104.4	69.1	40.9	14.6	12.1	N	1	3	2
1412	M	53	2009-10-21 09:00:00	2009-10-26	2012-01-05	2010-09-15	2012-01-15	2013-02-08	Y	1	324	811	Y	1	Y	N	3	2	Y	N	+	-	-	+	+	22.5	3.23	137.5	100.3	30.2	12.1	13.1	N	2	4	1
1417	M	55	2009-10-27 10:00:00	2009-11-05	2013-02-27			2014-06-26	Y	0	1694	1694	Y	1	N	N	9	3	Y	N	+	-	-	+	+		40252	20.2	27.9	42.9	7.7	11	N	3	1	2	N
1423	M	40	2009-11-10 16:00:00	2009-11-16	2013-08-21			2013-08-21	Y	0	1374	1374	/	1	N	/	19	1	Y	N	+	-	-	+	+	2280	88400	44.4	143.9	35.4	20.8	13.3	N	0	1	2	N
1424	M	54	2009-11-09 10:00:00	2009-11-17	2010-09-19	2009-12-29	2010-08-14	2010-09-19	N	1	42	270	N	5	N	Y	17	1.5	Y	N	+	-	-	+	+	3825	121000	25.3	96.8	42.8	19.5	11	N	0	3	2	Y
1426	M	55	2009-11-13 15:00:00	2009-11-19	2011-02-01	2010-03-16		2011-01-05	Y	1	117	412	Y	1	N	N	12	2	Y	N	+	-	-	+	+	1200	133.8	46.7	55.5	40.1	22	10.9	Y	0	1	1
1427	M	60	2009-11-16 10:00:00	2009-11-20		2010-11-29		2014-06-26	Y	1	374	1679	Y	1	N	N	6	2.5	Y	N	+	-	-	-	+	120	1.37	59.14	38.2	42	9.3	11.3	N	0	1	2	Y
1432	M	50	2009-11-17 09:00:00	2009-11-25	2013-04-23			2014-07-14	Y	0	1692	1692	Y	1	N	Y	7	4	Y	N	+	-	+	-	+		56.87	34.3	32.1	41.7	17.7	12	N	1	3	3	N
1436	M	47	2009-11-23 10:00:00	2009-12-01	2010-12-01	2010-03-08		2010-12-01	Y	1	97	365	Y	2	Y	Y	9	1.5	Y	N	+	-	+	-	+	648.075	6.04	94.9	64	38.7	13.4	12.2	N	0	4	2	Y
1437	M	60	2009-11-24 13:00:00	2009-12-01	2011-05-05			2011-05-05	Y	0	520	520	N	2	N	Y	11	3	Y	N	+	-	+	-	+	1211	5.02	39.7	61.5	38.7	18.3	11.9	N	0	3	2	Y
1439	F	57	2009-11-27 07:00:00	2009-12-03	2013-02-25			2014-06-09	Y	0	1649	1649	Y	1	Y	N	2.5	2	Y	N	+	-	-	+	+	12.5	74.41	28.7	29.6	44	9.2	12.2	N	4	4	2	N
1449	M	46	2009-12-09 07:59:59	2009-12-16	2012-10-24			2014-06-26	Y	0	1653	1653	Y	1	N	N	9	2.5	Y	N	+	-	-	-	+	567	100.5	32.3	25.7	49.7	17.3	11.4	N	1	1	3	Y
1455	M	57	2009-12-14 09:00:00	2009-12-21	2013-01-06			2013-10-18	Y	0	1397	1397	Y	1	N	N	5	2	Y	N	+	-	-	+	+	90	39.66	37.1	31.5	46.3	20.1	10.8	N	1	1	1	N
1457	M	58	2009-12-15 07:00:00	2009-12-22	2013-03-19	2010-10-27		2014-06-26	Y	1	309	1647	N	2	N	N	11	2	Y	N	+	-	-	+	+	1102.25	52.19	63	111.7	41.5	10.4	11.5	N	0	3	1	N
1464	M	23	2009-12-28 10:00:00	2009-12-31	2011-12-31			2011-12-31	N	0	364	364	Y	3	N	N	5	3	Y	N	+	-	+	-	+	61.125	8003	29.8	27.8	39	13.1	11.4	Y	0	3	1	Y
1468	M	52	2010-01-05 10:00:00	2010-01-11	2012-09-19			2014-06-05	Y	0	1606	1606	Y	1	N	N	15	3	Y	N	+	-	-	+	+		12311	58.2	91.9	38.1	14.8	11.8	N	2	1	3	Y
1470	M	46	2010-01-08 09:00:00	2010-01-14	2011-07-19	2010-04-15	2010-11-15	2011-07-19	N	1	91	305	Y	1	N	Y	7	4	Y	N	+	-	-	+	+	294	51221	31.1	23.6	41.1	15.6	10.6	N	1	3	3	N
1483	M	55	2010-02-01 10:59:59	2010-02-03	2013-04-18			2014-04-10	Y	0	1527	1527	Y	1	N	N	3.5	2	Y	N	+	-	-	+	+	31.5	1.76	29.6	21.7	44.2	14.9	11.1	N	0	1	1	Y
1485	M	56	2010-01-29 10:00:00	2010-02-04	2012-08-10	2011-10-24		2014-04-01	Y	1	627	1517	Y	1	N	N	9	2	Y		+	-	-	+	+	441	82380	25.5	47	45.9	19.9	11	N	0	1	2	Y
1486	M	37	2010-02-20 10:00:00	2010-02-23	2013-04-23			2014-07-17	Y	0	1605	1605	Y	1	N	N	10	2	Y	N	+	-	-	+	+	810	46.14	55.8	74.7	42.3	8.2	11.1	N	2	3	1	Y
1487	M	51	2010-02-20 16:00:00	2010-02-24	2013-01-07	2010-12-31	2013-05-15	2013-11-18	N	1	310	1363	Y	2	N	N	6	3.5	Y	N	+	-	-	+	+	150	51.46	20.5	32.9	39.9	9.1	11.8	N	0	3	3	Y
1489	M	36	2010-02-21 10:00:00	2010-02-25	2011-10-09	2010-12-21	2011-08-08	2011-10-09	N	1	299	529	N	4	N	N	6	2	Y	Y	+	-	-	+	+	216	297.9	111.2	60	45.5	13.7	11.3	N	2	3	3	N
1490	M	63	2010-02-21 10:59:59	2010-02-25	2014-05-29	2013-09-25		2014-07-17	Y	1	1308	1603	Y	1	N	N	7		Y	N	+	-	-	+	+	210	2.95	19.3	22.8	46.8	11.7	11.1	N	2	1	2	N
1491	M	54	2010-02-20 16:00:00	2010-02-26	2012-09-19			2014-05-20	Y	0	1544	1544	Y	5	N	N	7	3	Y	N	+	-	-	+	+	210	24286	17.7	17.8	41.4	11.7	12.1	N	0	3	2	Y
1492	M	46	2010-02-23 15:00:00	2010-03-01	2012-10-25	2011-09-15		2014-07-04	Y	1	563	1586	Y	2	N	N	3.5	2	Y	N	+	-	-	-	+	14; 10	7765	28.6	23.8	39.6	17.3	11.1	N	1	2	2	Y
1493	M	60	2010-02-20 09:00:00	2010-03-02	2010-10-18	2010-10-04	2011-02-23	2011-07-01	N	1	216	358	Y	2	N	N	13	3	Y	N	+	-	-	+	+	1053	3.4	34.5	36.2	37.2	10.5	11.2	N	0	3	3	N
1496	M	65	2010-03-04 10:00:00	2010-03-10	2012-11-21	2010-11-16		2014-07-16	Y	1	251	1589	Y	1	N	N	10	1.5	Y	N	+	-	+	+		720	8.12	32.1	117.2	40.4	12.7	12.3	N	0	1	2	Y
1498	M	40	2010-03-08 10:59:59	2010-03-11	2013-03-26			2014-07-16	Y	0	1588	1588	Y	1	N	N	5		Y	N	+	-	-	-	+	70	85332	46.2	30.7	44	20.6	13.8	N	0	1	2	Y
1502	M	63	2010-03-10 10:00:00	2010-03-16	2011-10-09			2014-06-19	Y	0	1556	1556	Y	1	N	N	4.5	3	Y	N	+	-	+	-	+	72	961.4		67.2	162.3	38.5	12	N	1	1	3	N
1505	M	37	2010-03-15 16:00:00	2010-03-19	2012-12-17			2012-12-17	Y	0	1004	1004	N	1	N	N	3		Y	N	+	-	-	-	+	21.6	289.3	55.9	43.4	39	17.6	12.4	N	2	1	2	N
1508	M	57	2010-03-16 09:00:00	2010-03-30	2010-04-08		2011-02-24	2011-12-31	N	0	331	331	N	2	N	N	4	3	Y	N	+	-	-	+	+		73.3	35.7	45	36	20.9	15.1	N	0	2	3	Y
1510	M	56	2010-03-25 10:00:00	2010-04-02	2012-09-25			2012-09-25	Y	0	907	907	Y	1	N	N	8	3	Y	N	+	-	-	+	+	336	2.59	31.3	31.7	46.3	8.1	11.2	N	0	1	3	Y
1525	F	41	2010-04-20 10:59:59	2010-04-26	2012-04-09	2011-05-17	2011-07-19	2012-04-09	N	1	386	449	Y	1	N	N	9	3	Y	N	+	-	-	+	+	506.25	7755	20.7	24.2	39.1	9	11.2	Y	0	1	1	N
1527	M	37	2010-04-19 10:00:00	2010-04-27	2012-09-06			2014-06-16	Y	0	1511	1511	Y	1	N	N	5	2	Y	N	+	-	-	+	+	80	1.48	26.2	32.6	45.2	34.6	11	N	0	1	1	N
1528	M	44	2010-04-21 10:00:00	2010-04-27	2013-04-02			2014-02-26	Y	0	1401	1401	Y	1	N	N	5	2	Y	N	+	-	-	+	+	80	13351	34.5	29.7	43	17.9	12.2	N	2	1	3	Y
1529	M	51	2010-04-21 15:00:00	2010-04-28	2012-05-24	2010-10-11		2012-05-24	Y	1	166	757	Y	2	N	Y	4	2	Y	N	+	-	+	-	+	37	1477	34.1	28.3	41.2	11.8	10.1	N	2	2	2	Y
1530	M	37	2010-04-26 12:00:00	2010-05-04	2012-08-27			2014-04-02	Y	0	1429	1429	Y	1	N	Y	8	2	Y	N	+	-	-	+	+	336	28605	53.6	39.5	45.9	10.8	11.8	N	3	3	2	Y
1532	M	52	2010-04-27 09:00:00	2010-05-05	2013-03-04			2013-12-23	Y	0	1328	1328	N	1	N	N	18	3	Y	N	+	-	-	+	+	2808	1123	33.6	47.5	45	13.5	12	N	0	3	1	N
1533	M	30	2010-04-30 15:00:00	2010-05-06	2011-03-31	2010-06-22		2011-03-31	Y	1	47	329	Y	1	N	N	6	2.5	Y	/	+	-	-	-	+	180	14251	30.5	28.4	43.7	25.5	11.2	N	1	1	3	Y
1539	M	34	2010-05-06 09:00:00	2010-05-12	2012-11-19	2011-08-28		2014-02-26	Y	1	473	1386	Y	1	N	N	8	3	Y	N	+	-	-	-	+	336	17.29	98.7	44.1	52.4	20.8	11.6	N	0	1	3	N
1542	M	53	2010-05-11 16:00:00	2010-05-17	2013-05-07	2010-09-29		2014-06-27	Y	1	135	1502	Y	2	N	N	5	2	Y	N	+	-	+	-	+	101.5	162.2	23.3	26.1	43.2	15.3	11.7	N	0	3	1	Y
1543	F	65	2010-05-10 10:59:59	2010-05-18	2012-10-26	2011-08-16	2012-05-01	2012-10-26	N	1	455	714	Y	1	N	N	2.6	2	Y	N	+	-	-	+	+	10.4	71.33	29.7	36.7	41.7	24	11.8	N	0	1	3	Y
1545	M	48	2010-05-07 16:00:00	2010-05-18	2011-12-29	2010-06-28	2010-07-29	2011-12-29	N	1	41	72	Y	5	Y	Y	15	2	Y	N	+	-	-	-	+	3135	121000	11.7	46.5	41.5	12.3	12.9	Y	0	4	2	N
1546	M	58	2010-05-11 10:00:00	2010-05-20	2011-12-29	2010-07-08	2010-08-20	2011-12-29	N	1	49	92	Y	5	N	Y	16	2	Y	N	+	-	-	+	+		17474	42.4	71.6	40	20.4	12.5	Y	0	3	3	Y
1547	F	61	2010-05-14 07:59:59	2010-05-21	2012-12-17	2010-07-26	2013-01-15	2013-11-04	N	1	66	970	Y	2	N	N	6	2	Y	N	+	-	-	+	+	151	3035	46.5	74.6	40	13.1	12.5	N	1	3	2	Y
1551	M	60	2010-05-19 16:00:00	2010-05-25	2012-10-10	2010-11-15		2012-10-10	Y	1	174	869	Y	1	N	N	2	2.5	Y	N	+	-	-	+	+	10.8	2400	24	18.9	44.4	24.5	11.3	N	0	1	3	N
1553	F	39	2010-05-11 10:59:59	2010-05-26	2013-04-03	2011-10-15	2012-10-30	2013-04-03	N	1	507	888	Y	1	N	N	7	2	Y	N	+	-	+	-	+	252	2.46	40.1	68.5	39.7	14.1	11.7	N	0	1	1	Y
1556	M	47	2010-05-21 10:00:00	2010-05-28	2011-04-01		2010-08-01	2011-04-01	N	0	65	65	Y	3	N	N	22		Y	N	+	-	-	+	+	9680	121000	25	47.5	38.7	36	12.1	N	0	3	2	Y
1558	F	54	2010-05-24 10:00:00	2010-06-01	2012-02-02			2012-02-02	Y	0	611	611	Y	1	N	Y	3	2.5	Y	N	+	-	-	+	+	27	9343	39.4	35.1	43	19.7	11.8	N	0	2	2	Y
1559	M	40	2010-05-24 10:00:00	2010-06-01	2012-04-26			2013-12-30	Y	0	1308	1308	Y	1	N	N	6	2.5	Y	N	+	-	-	+	+	150	3.56	65.8	41.3	42.2	15	11.3	N	1	1	1	N
1562	M	38	2010-05-31 10:59:59	2010-06-04	2012-07-05	2011-03-18	2012-01-19	2012-07-05	N	1	287	594	Y	1	N	N	3.5	2	Y	N	+	-	+	-	+	31.5	80.72	49.8	31.7	44.9	13.1	12.1	N	0	1	1	Y
1564	M	34	2010-05-28 16:59:59	2010-06-04	2011-05-31	2010-08-27	2011-03-15	2011-05-31	N	1	84	284	Y	2	N	N	8	3	Y	N	+	-	-	-	+	392	9995	71.4	78	45.1	13.1	12.6	N	0	3	3	Y
1570	M	73	2010-06-12 09:00:00	2010-06-18	2012-10-29	2011-04-21	2012-12-15	2013-08-30	N	1	307	911	Y	1	N	N	5.5	1	Y	N	+	-	-	+	+	110	164.6	46.4	31.6	36.4	10.5	12.1	N	0	1	1	Y
1611	M	58	2010-08-02 10:59:59	2010-08-06	2013-09-05	2012-05-09		2013-10-10	Y	1	642	1161	N	1	N	N	4.5	3	Y	N	+	-	-	+	+	72	2.63	37.4	31.2	45.3	20	11.1	N	0	3	3	Y
1621	M	48	2010-08-12 16:59:59	2010-08-18	2014-03-19	2011-08-03		2014-07-08	Y	1	350	1420	N	1	N	N	9	3	Y	N	+	-	-	+	+	535.5	22692	24.7	37	42.7	23.7	12.2	N	0	1	1	Y
1641	F	58	2010-09-02 15:00:00	2010-09-07	2013-08-01			2013-08-29	Y	0	1087	1087	N	1	N	N	4.5	3	Y	N	+	-	+	-	+	63	255.2	95.7	88.2	41	16.2	12	Y	2	1	3	Y
1644	F	40	2010-08-27 10:59:59	2010-09-09	2011-01-25			2013-03-05	Y	0	908	908	Y	1	N	N	3	2.5	Y	N	+	-	+	-	+	18	2814	41.7	41.9	39.2	15.4	12.7	N	0	1	2	Y
1650	M	46	2010-09-09 12:00:00	2010-09-17	2012-03-29			2013-11-12	Y	0	1152	1152	N	2	N	N	11	2	Y	N	+	-	-	+	+	757	7934	49.8	49	41	17.3	12.6	N	0	3	2	N
300263	M	62	2002-01-24	2002-01-29		2003-01-09	2004-02-15	2004-02-15	N	0	345	747	N	1	/	N	5	3	N	N	0	1	0	0	0	100	6.69	165	71	41	26.71	13	N	0	1	2	Y
300480	M	75	2002-01-28	2002-02-05				2008-03-27	Y	0	2242	2242	Y	1	/	N	5	2	N	N	0	1	0	1	1	30	7.8	31	24	43	17.97	13.7	N	0	1	2	N
300694	M	58	2002-02-06	2002-02-21		2002-05-03	2002-06-30	2002-06-30	N	0	71	129	N	4	/	N	20	3	N	N	0	0	0	0	0	3200	10.74	10	36	43	13.8	12.8	N	0	3	3	N
305134	M	61	2002-06-14	2002-06-24		2006-02-05	2006-05-15	2006-05-15	N	0	1320	1421	Y	1	/	N	5	2	N	N	0	0	0	1	1	60	2006	15	29	36.2	15.94	13	N	0	3	3	Y
305484	M	67	2002-06-28	2002-07-03		2003-01-27	2003-05-30	2003-05-30	N	0	208	331	Y	2	/	N	3.5	2	N	N	0	0	0	0	0	32.012	433.8	34	34	37.9	9.48	15.7	N	0	2	3	Y
308808	M	66	2002-09-20	2002-09-26				2008-04-17	Y	0	2030	2030	Y	1	/	N	10	2	N	N	0	0	0	0	0	300	6.91	64	30	39.3	12.48	13.9	N	0	3	3	N
311621	F	46	2002-11-26	2002-12-04		2003-08-27	2003-12-15	2003-12-15	N	0	266	376	Y	1	/	N	6.5	3	N	N	0	0	0	0	0	234	39777	48	70	40.9	32.41	15.2	N	1	1	2	Y
314608	M	35	2003-02-21	2003-02-27				2008-03-20	Y	0	1848	1848	Y	1	/	N	7	2	N	N	0	0	0	0	0	210	12917	27	34	43.3	18.89	14.3	N	0	1	2	Y
314794	M	49	2003-02-27	2003-03-04				2008-05-26	Y	0	1910	1910	Y	1	/	N	11	2.5	N	N	0	0	0	0	0	616	9861	32	47	42.3	9.05	11.9	N	0	1	2	N
318271	M	60	2003-05-22	2003-05-29				2003-06-11	Y	0	13	13	Y	1	/	Y	4	3	Y	Y	1	-	-	1	+	12	8930	18	32	33.5			N	0	3	3	Y
319104	M	34	2003-06-11	2003-06-18				2007-10-11	Y	0	1576	1576	Y	1	/	N	5.5	3	Y	N	1	-	-	1	+	88	14.97	37	32	48.3	30.2	13.5	N	0	1	2	Y
319361	M	46	2003-06-12	2003-06-24		2008-10-20	2008-12-01	2008-12-01	N	0	1945	1987	Y	1	/	N	12	2	Y	N	1	-	-	1	+	756	1565	56	130	41.5	18.3	13.8	N	1	1	2	Y
319900	M	51	2003-07-02	2003-07-06		2003-08-16	2004-09-01	2004-09-01	N	0	41	423	N	Multiple	/	Y	19	2.5	Y	N	1	-	-	1	+	4199	120000	33		41.2	18.9	13.3	N	0	3	3	Y
320888	M	70	2003-07-16	2003-07-28		2004-04-14		2004-04-23	Y	0	261	270	Y	1	/	N	5	3	Y	Y	1	-	-	1	+	80	36.73	37		37.9	19.8	13	N	0	3	3	Y
321715	M	43	2003-08-07	2003-08-14		2003-09-28	2003-12-30	2003-12-30	N	0	45	138	Y	1	/	N	9	3.5	N	N	0	0	0	0	0	441	1.9	21	36	35.4	8	12.9	N	0	1	2	Y
321800	M	49	2003-07-17	2003-08-18				2008-04-21	Y	0	1708	1708	Y	1	/	N	8	1	Y	Y	1	-	+	0	+	392	13.85	47	34	44.9	14.2	14.5	N	0	1	2	Y
322351	M	42	2003-08-20	2003-08-28				2007-07-16	Y	0	1418	1418	Y	1	/	N	8	3.5	Y	N	1	-	-	1	+	338	8.4	72	42	47.5	13.83	13.1	N	0	1	2	Y
322448	M	38	2003-08-26	2003-09-01				2009-11-24	Y	0	2276	2276	N	1	/	N	4	2	Y	N	1	-	-	1	+	42	2416	30	31	38	22.4	13.5	N	0	1	1	Y
327112	M	36	2003-12-02	2003-12-09		2007-07-16	2007-09-20	2007-09-20	N	0	1315	1381	Y	1	/	N	7	2	Y	N	1	-	-	1	+	318.5	0.605	108	47	41.8	13.6	13.9	N	0	1	2	Y
328612	M	42	2003-12-26	2004-01-13		2005-04-08	2005-09-15	2005-09-15	N	0	451	611	Y	1	/	N	3.5	2	Y	N	1	-	-	1	+	36.75	19618	82	47	40.6	21.4	15.1	N	0	1	1	Y
334719	M	41.6345	2003-11-25	2004-05-24		2004-06-26		2005-04-11	Y	0	33	322	N	Multiple	/	Y	13	2.5	Y	Y	1	-	-	1	+	143	5708	368	660	46.1			Y	0	3	3	N
